# Supplementary material for: Genome-Wide Identification and Expression Analysis of FD Gene Family in Bamboos
Source: Int J Mol Sci. 2024 Dec 5;25(23):13062. doi: 10.3390/ijms252313062 (PMC11641677; doi:10.3390/ijms252313062)
Supplement: Supplementary file 1 [file ijms-25-13062-s001.zip]

Archive with 6 entries (5 files):
- Supplementary files-revision/Supplementary Figures-Genome‐wide identification and expression analysis of the FD gene family in bamboo.pptx
- Supplementary files-revision/Table S1.xlsx
- Supplementary files-revision/Table S2.xlsx
- Supplementary files-revision/Table S3.xlsx
- Supplementary files-revision/Table S4.xlsx
- Supplementary files-revision/
