# Supplementary material for: Genome-Wide Identification and Expression Analysis of FD Gene Family in Bamboos
Source: Int J Mol Sci. 2024 Dec 5;25(23):13062. doi: 10.3390/ijms252313062 (PMC11641677; doi:10.3390/ijms252313062)
Supplement: Supplementary file 1 [file ijms-25-13062-s001.zip › Supplementary files-revision/Table S1.xlsx]

## Sheet: Sheet1
Table S1 Information of the bZIP gene family in bamboo.
Species	Database	Num	Gene name	Gene symbol	Location
Genome sequenced species
Amborella trichopoda	phytozome_v10	37	evm_27.TU.AmTr_v1.0_scaffold00001.382.v1.0	Am.tr_scaffold00001.382	scaffold00001:7844680-7858159
			evm_27.TU.AmTr_v1.0_scaffold00002.534.v1.0	Am.tr_scaffold00002.534	scaffold00002:9084003-9098008
			evm_27.TU.AmTr_v1.0_scaffold00006.213.v1.0	Am.tr_scaffold00006.213	scaffold00006:7417780-7418373
			evm_27.TU.AmTr_v1.0_scaffold00010.14.v1.0	Am.tr_scaffold00010.14	scaffold00010:211126-223179
			evm_27.TU.AmTr_v1.0_scaffold00010.260.v1.0	Am.tr_scaffold00010.260	scaffold00010:4885497-4886880
			evm_27.TU.AmTr_v1.0_scaffold00010.267.v1.0	Am.tr_scaffold00010.267	scaffold00010:5014332-5019486
			evm_27.TU.AmTr_v1.0_scaffold00014.33.v1.0	Am.tr_scaffold00014.33	scaffold00014:1176987-1177460
			evm_27.TU.AmTr_v1.0_scaffold00021.122.v1.0	Am.tr_scaffold00021.122	scaffold00021:2748120-2748839
			evm_27.TU.AmTr_v1.0_scaffold00022.112.v1.0	Am.tr_scaffold00022.112	scaffold00022:1576907-1583660
			evm_27.TU.AmTr_v1.0_scaffold00022.261.v1.0	Am.tr_scaffold00022.261	scaffold00022:4357034-4365432
			evm_27.TU.AmTr_v1.0_scaffold00030.3.v1.0	Am.tr_scaffold00030.3	scaffold00030:25407-38524
			evm_27.TU.AmTr_v1.0_scaffold00031.2.v1.0	Am.tr_scaffold00031.2	scaffold00031:55789-68047
			evm_27.TU.AmTr_v1.0_scaffold00040.27.v1.0	Am.tr_scaffold00040.27	scaffold00040:572175-587816
			evm_27.TU.AmTr_v1.0_scaffold00045.153.v1.0	Am.tr_scaffold00045.153	scaffold00045:2109431-2114369
			evm_27.TU.AmTr_v1.0_scaffold00045.208.v1.0	Am.tr_scaffold00045.208	scaffold00045:2873758-2874216
			evm_27.TU.AmTr_v1.0_scaffold00048.53.v1.0	Am.tr_scaffold00048.53	scaffold00048:1357659-1362614
			evm_27.TU.AmTr_v1.0_scaffold00059.69.v1.0	Am.tr_scaffold00059.69	scaffold00059:1123657-1128295
			evm_27.TU.AmTr_v1.0_scaffold00061.191.v1.0	Am.tr_scaffold00061.191	scaffold00061:2910082-2910661
			evm_27.TU.AmTr_v1.0_scaffold00061.94.v1.0	Am.tr_scaffold00061.94	scaffold00061:1532097-1532453
			evm_27.TU.AmTr_v1.0_scaffold00061.95.v1.0	Am.tr_scaffold00061.95	scaffold00061:1551603-1552542
			evm_27.TU.AmTr_v1.0_scaffold00065.59.v1.0	Am.tr_scaffold00065.59	scaffold00065:1314371-1314820
			evm_27.TU.AmTr_v1.0_scaffold00066.242.v1.0	Am.tr_scaffold00066.242	scaffold00066:3363027-3370490
			evm_27.TU.AmTr_v1.0_scaffold00071.143.v1.0	Am.tr_scaffold00071.143	scaffold00071:2355396-2360232
			evm_27.TU.AmTr_v1.0_scaffold00077.51.v1.0	Am.tr_scaffold00077.51	scaffold00077:753733-768872
			evm_27.TU.AmTr_v1.0_scaffold00081.79.v1.0	Am.tr_scaffold00081.79	scaffold00081:2843705-2845042
			evm_27.TU.AmTr_v1.0_scaffold00095.34.v1.0	Am.tr_scaffold00095.34	scaffold00095:591097-610045
			evm_27.TU.AmTr_v1.0_scaffold00101.11.v1.0	Am.tr_scaffold00101.11	scaffold00101:301912-303137
			evm_27.TU.AmTr_v1.0_scaffold00101.96.v1.0	Am.tr_scaffold00101.96	scaffold00101:1616498-1622922
			evm_27.TU.AmTr_v1.0_scaffold00114.10.v1.0	Am.tr_scaffold00114.10	scaffold00114:226411-228107
			evm_27.TU.AmTr_v1.0_scaffold00132.19.v1.0	Am.tr_scaffold00132.19	scaffold00132:676608-682893
			evm_27.TU.AmTr_v1.0_scaffold00138.31.v1.0	Am.tr_scaffold00138.31	scaffold00138:638672-666359
			evm_27.TU.AmTr_v1.0_scaffold00152.26.v1.0	Am.tr_scaffold00152.26	scaffold00152:915979-917227
			evm_27.TU.AmTr_v1.0_scaffold00152.6.v1.0	Am.tr_scaffold00152.6	scaffold00152:224288-225312
			evm_27.TU.AmTr_v1.0_scaffold00158.8.v1.0	Am.tr_scaffold00158.8	scaffold00158:561142-571616
			evm_27.TU.AmTr_v1.0_scaffold00159.32.v1.0	Am.tr_scaffold00159.32	scaffold00159:916926-917741
			evm_27.TU.AmTr_v1.0_scaffold00185.20.v1.0	Am.tr_scaffold00185.20	scaffold00185:469653-475038
			evm_27.TU.AmTr_v1.0_scaffold04408.1.v1.0	Am.tr_scaffold04408.1	scaffold04408:26-1698
Arabidopsis thaliana	TAIR	74	AT1G03970.1	Ar.th_1G03970.1	Chr1:1018100-1019247
			AT1G06070.1	Ar.th_1G06070.1	Chr1:1834829-1837648
			AT1G06850.1	Ar.th_1G06850.1	Chr1:2105048-2106749
			AT1G08320.1	Ar.th_1G08320.1	Chr1:2621904-2627848
			AT1G13600.1	Ar.th_1G13600.1	Chr1:4650787-4651469
			AT1G19490.1	Ar.th_1G19490.1	Chr1:6751673-6753999
			AT1G22070.1	Ar.th_1G22070.1	Chr1:7789348-7792114
			AT1G32150.1	Ar.th_1G32150.1	Chr1:11565518-11568531
			AT1G42990.1	Ar.th_1G42990.1	Chr1:16135852-16137463
			AT1G43700.1	Ar.th_1G43700.1	Chr1:16484231-16486241
			AT1G45249.1	Ar.th_1G45249.1	Chr1:17165127-17167866
			AT1G49720.1	Ar.th_1G49720.1	Chr1:18400092-18402628
			AT1G58110.1	Ar.th_1G58110.1	Chr1:21515474-21517828
			AT1G59530.1	Ar.th_1G59530.1	Chr1:21868262-21868708
			AT1G68640.1	Ar.th_1G68640.1	Chr1:25769576-25772543
			AT1G68880.1	Ar.th_1G68880.1	Chr1:25894237-25894961
			AT1G75390.1	Ar.th_1G75390.1	Chr1:28291698-28293008
			AT1G77920.1	Ar.th_1G77920.1	Chr1:29298243-29300863
			AT2G04038.1	Ar.th_2G04038.1	Chr2:1331919-1332419
			AT2G12900.1	Ar.th_2G12900.1	Chr2:5293897-5295480
			AT2G12940.1	Ar.th_2G12940.1	Chr2:5317475-5319090
			AT2G13150.1	Ar.th_2G13150.1	Chr2:5437056-5438459
			AT2G16770.1	Ar.th_2G16770.1	Chr2:7279431-7281157
			AT2G17770.1	Ar.th_2G17770.1	Chr2:7723103-7724161
			AT2G18160.1	Ar.th_2G18160.1	Chr2:7898012-7899242
			AT2G21230.1	Ar.th_2G21230.1	Chr2:9093624-9096347
			AT2G22850.1	Ar.th_2G22850.1	Chr2:9732475-9733342
			AT2G31370.1	Ar.th_2G31370.1	Chr2:13379033-13381523
			AT2G35530.1	Ar.th_2G35530.1	Chr2:14922962-14926591
			AT2G36270.1	Ar.th_2G36270.1	Chr2:15204764-15207528
			AT2G40620.1	Ar.th_2G40620.1	Chr2:16954541-16956978
			AT2G40950.1	Ar.th_2G40950.1	Chr2:17087620-17090424
			AT2G41070.1	Ar.th_2G41070.1	Chr2:17130788-17132370
			AT2G42380.1	Ar.th_2G42380.1	Chr2:17646900-17648945
			AT2G46270.1	Ar.th_2G46270.1	Chr2:19000191-19003403
			AT3G10800.1	Ar.th_3G10800.1	Chr3:3379254-3381621
			AT3G12250.1	Ar.th_3G12250.1	Chr3:3905514-3908980
			AT3G17609.1	Ar.th_3G17609.1	Chr3:6023929-6024693
			AT3G19290.1	Ar.th_3G19290.1	Chr3:6687140-6690123
			AT3G30530.1	Ar.th_3G30530.1	Chr3:12139512-12140033
			AT3G44460.1	Ar.th_3G44460.1	Chr3:16079976-16081906
			AT3G49760.1	Ar.th_3G49760.1	Chr3:18455347-18456125
			AT3G51960.1	Ar.th_3G51960.1	Chr3:19282601-19284146
			AT3G54620.1	Ar.th_3G54620.1	Chr3:20217897-20220410
			AT3G56660.1	Ar.th_3G56660.1	Chr3:20986217-20988213
			AT3G56850.1	Ar.th_3G56850.1	Chr3:21046341-21048516
			AT3G58120.1	Ar.th_3G58120.1	Chr3:21520974-21523327
			AT3G62420.1	Ar.th_3G62420.1	Chr3:23091586-23092850
			AT4G01120.1	Ar.th_4G01120.1	Chr4:481597-484483
			AT4G02640.1	Ar.th_4G02640.1	Chr4:1153997-1156320
			AT4G06598.1	Ar.th_4G06598.1	Chr4:3663485-3665981
			AT4G34000.1	Ar.th_4G34000.1	Chr4:16295558-16298255
			AT4G34590.1	Ar.th_4G34590.1	Chr4:16521861-16523230
			AT4G35040.1	Ar.th_4G35040.1	Chr4:16680323-16682093
			AT4G35900.1	Ar.th_4G35900.1	Chr4:17004595-17006287
			AT4G36730.1	Ar.th_4G36730.1	Chr4:17309612-17312488
			AT4G37730.1	Ar.th_4G37730.1	Chr4:17723666-17724915
			AT4G38900.1	Ar.th_4G38900.1	Chr4:18139295-18141950
			AT5G06839.1	Ar.th_5G06839.1	Chr5:2120527-2126456
			AT5G06950.1	Ar.th_5G06950.1	Chr5:2151025-2154553
			AT5G06960.1	Ar.th_5G06960.1	Chr5:2154780-2157646
			AT5G07160.1	Ar.th_5G07160.1	Chr5:2219971-2220709
			AT5G08141.1	Ar.th_5G08141.1	Chr5:2619142-2619555
			AT5G10030.1	Ar.th_5G10030.1	Chr5:3137323-3140252
			AT5G11260.1	Ar.th_5G11260.1	Chr5:3593380-3594992
			AT5G15830.1	Ar.th_5G15830.1	Chr5:5168543-5169361
			AT5G24800.1	Ar.th_5G24800.1	Chr5:8515200-8516669
			AT5G28770.1	Ar.th_5G28770.1	Chr5:10796459-10798207
			AT5G38800.1	Ar.th_5G38800.1	Chr5:15538197-15538802
			AT5G42910.1	Ar.th_5G42910.1	Chr5:17203742-17205380
			AT5G44080.1	Ar.th_5G44080.1	Chr5:17738652-17739873
			AT5G49450.1	Ar.th_5G49450.1	Chr5:20051829-20052735
			AT5G60830.1	Ar.th_5G60830.1	Chr5:24472639-24473319
			AT5G65210.1	Ar.th_5G65210.1	Chr5:26057623-26061052
Bonia amplexicaulis	Bamboo genome database	210	Bam000187.1	Bo.am_000187.1	C10743023:30-923
			Bam000254.1	Bo.am_000254.1	C10786437:3-1002
			Bam001068.1	Bo.am_001068.1	C11007977:383-4239
			Bam001120.1	Bo.am_001120.1	C11026869:604-2745
			Bam001158.1	Bo.am_001158.1	C11040003:4505-6139
			Bam001240.1	Bo.am_001240.1	C11069835:3086-7237
			Bam001510.1	Bo.am_001510.1	scaffold10:3544206-3544799
			Bam001683.1	Bo.am_001683.1	scaffold10:6757391-6758082
			Bam002107.1	Bo.am_002107.1	scaffold1006:576490-578899
			Bam002480.1	Bo.am_002480.1	scaffold1012:227730-259035
			Bam002962.1	Bo.am_002962.1	scaffold1038:96780-97804
			Bam002963.1	Bo.am_002963.1	scaffold1038:99855-100394
			Bam003085.1	Bo.am_003085.1	scaffold1047:753713-758902
			Bam003669.1	Bo.am_003669.1	scaffold1081:240304-240801
			Bam004052.1	Bo.am_004052.1	scaffold1097:82596-83589
			Bam004173.1	Bo.am_004173.1	scaffold110:1937265-1941069
			Bam004190.1	Bo.am_004190.1	scaffold110:2318569-2319165
			Bam004398.1	Bo.am_004398.1	scaffold1121:385470-385949
			Bam004520.1	Bo.am_004520.1	scaffold113:158526-167277
			Bam004836.1	Bo.am_004836.1	scaffold113:3193934-3195137
			Bam004960.1	Bo.am_004960.1	scaffold1143:356453-361630
			Bam005275.1	Bo.am_005275.1	scaffold1198:204423-204701
			Bam005310.2	Bo.am_005310.2	scaffold1203:53334-55667
			Bam005334.1	Bo.am_005334.1	scaffold1209:49777-51074
			Bam005556.1	Bo.am_005556.1	scaffold121:3376345-3379167
			Bam005732.1	Bo.am_005732.1	scaffold1215:289836-295881
			Bam005738.1	Bo.am_005738.1	scaffold1215:360337-362582
			Bam005798.1	Bo.am_005798.1	scaffold122:492912-503062
			Bam005839.2	Bo.am_005839.2	scaffold122:1687952-1692130
			Bam005948.1	Bo.am_005948.1	scaffold1224:729202-734113
			Bam006294.1	Bo.am_006294.1	scaffold126:1863255-1863623
			Bam006373.1	Bo.am_006373.1	scaffold1260:119328-120941
			Bam007041.1	Bo.am_007041.1	scaffold1310:13814-18714
			Bam007157.3	Bo.am_007157.3	scaffold1332:106283-110764
			Bam007494.1	Bo.am_007494.1	scaffold1374:374510-380535
			Bam007525.1	Bo.am_007525.1	scaffold1382:33055-41022
			Bam007805.4	Bo.am_007805.4	scaffold14:2118704-2120167
			Bam007840.1	Bo.am_007840.1	scaffold14:2690579-2698164
			Bam007880.1	Bo.am_007880.1	scaffold14:3169472-3171976
			Bam007885.1	Bo.am_007885.1	scaffold14:3271315-3278128
			Bam008694.2	Bo.am_008694.2	scaffold146:565915-574484
			Bam008725.1	Bo.am_008725.1	scaffold146:904684-910291
			Bam008753.1	Bo.am_008753.1	scaffold146:1285532-1288544
			Bam008845.1	Bo.am_008845.1	scaffold147:1650468-1650920
			Bam009304.1	Bo.am_009304.1	scaffold1509:162464-170410
			Bam009523.1	Bo.am_009523.1	scaffold1532:392440-394940
			Bam009577.2	Bo.am_009577.2	scaffold1532:847388-850885
			Bam009579.1	Bo.am_009579.1	scaffold1532:878660-883891
			Bam009818.1	Bo.am_009818.1	scaffold156:2781716-2782587
			Bam010303.1	Bo.am_010303.1	scaffold16:3934297-3936269
			Bam010429.1	Bo.am_010429.1	scaffold16:6326438-6329526
			Bam011109.1	Bo.am_011109.1	scaffold161:5706741-5707332
			Bam011851.1	Bo.am_011851.1	scaffold166:4663367-4665835
			Bam012180.1	Bo.am_012180.1	scaffold1681:12458-13883
			Bam012427.1	Bo.am_012427.1	scaffold1714:1898596-1900106
			Bam012433.2	Bo.am_012433.2	scaffold1714:1940897-1948158
			Bam012729.1	Bo.am_012729.1	scaffold1727:442994-443368
			Bam012740.1	Bo.am_012740.1	scaffold1727:588510-594980
			Bam013110.2	Bo.am_013110.2	scaffold1751:428955-435278
			Bam013116.1	Bo.am_013116.1	scaffold1751:486850-491328
			Bam013459.1	Bo.am_013459.1	scaffold1786:371933-374485
			Bam013682.1	Bo.am_013682.1	scaffold179:4053869-4059115
			Bam013729.1	Bo.am_013729.1	scaffold179:4904887-4907539
			Bam013736.1	Bo.am_013736.1	scaffold1790:38371-47422
			Bam013999.1	Bo.am_013999.1	scaffold1837:581253-581750
			Bam014101.1	Bo.am_014101.1	scaffold1866:239247-239912
			Bam014412.2	Bo.am_014412.2	scaffold192:569851-577318
			Bam014477.1	Bo.am_014477.1	scaffold193:589656-590746
			Bam014576.1	Bo.am_014576.1	scaffold195:224421-226075
			Bam014864.2	Bo.am_014864.2	scaffold198:1513028-1520213
			Bam015128.1	Bo.am_015128.1	scaffold198:4646026-4646397
			Bam015167.1	Bo.am_015167.1	scaffold198:5222898-5225028
			Bam015222.1	Bo.am_015222.1	scaffold198:6331753-6339671
			Bam015526.1	Bo.am_015526.1	scaffold1996:67131-75699
			Bam016077.1	Bo.am_016077.1	scaffold205:55418-57449
			Bam016396.1	Bo.am_016396.1	scaffold2089:196505-196960
			Bam016758.2	Bo.am_016758.2	scaffold209:2901372-2907264
			Bam016773.1	Bo.am_016773.1	scaffold209:3089087-3092026
			Bam016816.1	Bo.am_016816.1	scaffold209:3831482-3838214
			Bam017661.1	Bo.am_017661.1	scaffold2177:66572-67108
			Bam017774.1	Bo.am_017774.1	scaffold2195:209665-214165
			Bam017932.1	Bo.am_017932.1	scaffold2227:157010-160202
			Bam018235.2	Bo.am_018235.2	scaffold223:3270306-3279528
			Bam018887.1	Bo.am_018887.1	scaffold229:374699-375544
			Bam019122.1	Bo.am_019122.1	scaffold2337:270901-273523
			Bam019565.2	Bo.am_019565.2	scaffold2397:120598-124243
			Bam019635.1	Bo.am_019635.1	scaffold2415:297437-298616
			Bam019665.1	Bo.am_019665.1	scaffold2418:209745-210538
			Bam019698.1	Bo.am_019698.1	scaffold2420:137664-148456
			Bam019707.1	Bo.am_019707.1	scaffold2420:225239-227188
			Bam020459.1	Bo.am_020459.1	scaffold250:1175179-1179283
			Bam020627.1	Bo.am_020627.1	scaffold255:824287-825376
			Bam020878.2	Bo.am_020878.2	scaffold259:120435-125947
			Bam021366.1	Bo.am_021366.1	scaffold2680:3314-11288
			Bam021584.1	Bo.am_021584.1	scaffold273:568059-569600
			Bam021694.1	Bo.am_021694.1	scaffold277:571905-584155
			Bam022013.5	Bo.am_022013.5	scaffold28:1520729-1529369
			Bam022457.1	Bo.am_022457.1	scaffold28:6472420-6476426
			Bam023648.1	Bo.am_023648.1	scaffold3:897461-899498
			Bam023907.2	Bo.am_023907.2	scaffold3:4415518-4422078
			Bam024211.1	Bo.am_024211.1	scaffold3005:75526-99272
			Bam025334.1	Bo.am_025334.1	scaffold31:7969726-7985011
			Bam025492.1	Bo.am_025492.1	scaffold3103:41457-41903
			Bam025539.1	Bo.am_025539.1	scaffold3120:795-7945
			Bam025621.1	Bo.am_025621.1	scaffold3166:34431-57657
			Bam025672.1	Bo.am_025672.1	scaffold3200:18301-18738
			Bam025858.1	Bo.am_025858.1	scaffold323:316469-352650
			Bam026004.1	Bo.am_026004.1	scaffold323:1767240-1767899
			Bam026226.1	Bo.am_026226.1	scaffold323:4598649-4602198
			Bam026511.1	Bo.am_026511.1	scaffold327:402444-404351
			Bam026521.1	Bo.am_026521.1	scaffold327:508262-516081
			Bam026749.1	Bo.am_026749.1	scaffold337:501754-503746
			Bam026867.1	Bo.am_026867.1	scaffold3384:137440-137877
			Bam026925.1	Bo.am_026925.1	scaffold340:299590-300764
			Bam027267.1	Bo.am_027267.1	scaffold35:951547-963750
			Bam027362.1	Bo.am_027362.1	scaffold35:1785280-1796569
			Bam027443.1	Bo.am_027443.1	scaffold35:2577608-2579314
			Bam027521.1	Bo.am_027521.1	scaffold35:3379402-3385032
			Bam027574.1	Bo.am_027574.1	scaffold35:3933574-3934011
			Bam027613.1	Bo.am_027613.1	scaffold35:4512060-4513334
			Bam027850.1	Bo.am_027850.1	scaffold35:8305721-8308105
			Bam027851.1	Bo.am_027851.1	scaffold35:8316115-8320335
			Bam027858.1	Bo.am_027858.1	scaffold35:8590688-8591578
			Bam027891.1	Bo.am_027891.1	scaffold35:9584407-9593364
			Bam028025.1	Bo.am_028025.1	scaffold3563:123531-125685
			Bam028349.1	Bo.am_028349.1	scaffold367:1039076-1040403
			Bam028383.1	Bo.am_028383.1	scaffold368:331255-331751
			Bam029099.1	Bo.am_029099.1	scaffold374:5509140-5513636
			Bam029674.1	Bo.am_029674.1	scaffold389:882595-883778
			Bam029730.3	Bo.am_029730.3	scaffold389:1666811-1668854
			Bam029860.1	Bo.am_029860.1	scaffold39:552917-554605
			Bam030107.1	Bo.am_030107.1	scaffold398:1187977-1188731
			Bam030135.1	Bo.am_030135.1	scaffold398:1575603-1626768
			Bam030342.1	Bo.am_030342.1	scaffold398:4483418-4486496
			Bam030358.1	Bo.am_030358.1	scaffold398:4661370-4669062
			Bam030373.1	Bo.am_030373.1	scaffold398:4856531-4857049
			Bam030863.1	Bo.am_030863.1	scaffold411:171786-173400
			Bam030864.1	Bo.am_030864.1	scaffold411:176478-181226
			Bam030953.1	Bo.am_030953.1	scaffold415:172502-185415
			Bam031376.1	Bo.am_031376.1	scaffold428:2587650-2595307
			Bam031483.1	Bo.am_031483.1	scaffold428:3778464-3778904
			Bam031688.1	Bo.am_031688.1	scaffold434:619576-620133
			Bam031801.1	Bo.am_031801.1	scaffold434:2159054-2163358
			Bam031848.1	Bo.am_031848.1	scaffold4344:30382-34374
			Bam032323.1	Bo.am_032323.1	scaffold45:2962940-2964160
			Bam032371.1	Bo.am_032371.1	scaffold45:3666361-3667409
			Bam032576.1	Bo.am_032576.1	scaffold451:347020-348158
			Bam032945.1	Bo.am_032945.1	scaffold459:3718644-3720328
			Bam033361.1	Bo.am_033361.1	scaffold46:5849872-5859282
			Bam033519.1	Bo.am_033519.1	scaffold46:8055155-8055577
			Bam033531.1	Bo.am_033531.1	scaffold46:8223164-8231129
			Bam033548.1	Bo.am_033548.1	scaffold46:8468666-8469490
			Bam033732.1	Bo.am_033732.1	scaffold46:11028717-11033539
			Bam034286.2	Bo.am_034286.2	scaffold469:111410-115541
			Bam034398.1	Bo.am_034398.1	scaffold469:2274459-2274956
			Bam034795.1	Bo.am_034795.1	scaffold47:4284871-4287461
			Bam035125.1	Bo.am_035125.1	scaffold4843:75603-77104
			Bam035160.3	Bo.am_035160.3	scaffold488:582239-648540
			Bam035268.1	Bo.am_035268.1	scaffold49:1213884-1219125
			Bam035276.1	Bo.am_035276.1	scaffold49:1292985-1296630
			Bam035296.1	Bo.am_035296.1	scaffold49:1491845-1492853
			Bam035454.2	Bo.am_035454.2	scaffold494:1094710-1095683
			Bam035636.1	Bo.am_035636.1	scaffold495:258132-264388
			Bam035833.1	Bo.am_035833.1	scaffold5:825669-827216
			Bam035910.1	Bo.am_035910.1	scaffold5:1502625-1506627
			Bam035926.1	Bo.am_035926.1	scaffold5:1656535-1661865
			Bam035929.1	Bo.am_035929.1	scaffold5:1688500-1693830
			Bam036053.1	Bo.am_036053.1	scaffold5:2813685-2814614
			Bam036110.1	Bo.am_036110.1	scaffold5:3396895-3401779
			Bam036662.1	Bo.am_036662.1	scaffold510:470780-471541
			Bam036663.1	Bo.am_036663.1	scaffold510:473110-474039
			Bam036664.1	Bo.am_036664.1	scaffold510:477664-479801
			Bam036724.1	Bo.am_036724.1	scaffold5125:278-1926
			Bam037036.1	Bo.am_037036.1	scaffold53:608330-614340
			Bam037093.1	Bo.am_037093.1	scaffold53:1616101-1619703
			Bam037213.1	Bo.am_037213.1	scaffold53:3442891-3443430
			Bam038479.1	Bo.am_038479.1	scaffold5842:60055-61819
			Bam038574.1	Bo.am_038574.1	scaffold588:31965-32411
			Bam038833.1	Bo.am_038833.1	scaffold619:83171-85618
			Bam038861.1	Bo.am_038861.1	scaffold619:483729-484247
			Bam038862.1	Bo.am_038862.1	scaffold619:504698-505216
			Bam039184.1	Bo.am_039184.1	scaffold648:126041-133848
			Bam039285.1	Bo.am_039285.1	scaffold648:1054958-1059159
			Bam039300.1	Bo.am_039300.1	scaffold648:1233599-1236199
			Bam039569.1	Bo.am_039569.1	scaffold66:902460-904593
			Bam040380.1	Bo.am_040380.1	scaffold743:280530-280964
			Bam040433.2	Bo.am_040433.2	scaffold743:872481-916801
			Bam040695.1	Bo.am_040695.1	scaffold744:79919-82797
			Bam041138.1	Bo.am_041138.1	scaffold776:1676232-1687762
			Bam041232.1	Bo.am_041232.1	scaffold776:2612537-2616532
			Bam041563.1	Bo.am_041563.1	scaffold78:3345441-3351701
			Bam041700.2	Bo.am_041700.2	scaffold786:211864-214842
			Bam042019.1	Bo.am_042019.1	scaffold81:3646889-3650295
			Bam042081.1	Bo.am_042081.1	scaffold81:4788496-4791730
			Bam042236.1	Bo.am_042236.1	scaffold81:6784585-6785412
			Bam042261.1	Bo.am_042261.1	scaffold81:6990274-6990945
			Bam042926.1	Bo.am_042926.1	scaffold847:625865-626086
			Bam043090.1	Bo.am_043090.1	scaffold847:2548931-2551206
			Bam043759.1	Bo.am_043759.1	scaffold88:341297-342166
			Bam044361.1	Bo.am_044361.1	scaffold90:3796467-3804078
			Bam044589.1	Bo.am_044589.1	scaffold908:1936079-1936609
			Bam044900.1	Bo.am_044900.1	scaffold908:5913675-5914430
			Bam045053.1	Bo.am_045053.1	scaffold916:113278-115459
			Bam045448.3	Bo.am_045448.3	scaffold916:4951000-4966057
			Bam045619.1	Bo.am_045619.1	scaffold93:194719-195805
			Bam046202.1	Bo.am_046202.1	scaffold938:347666-351419
			Bam046569.1	Bo.am_046569.1	scaffold959:829107-830853
			Bam046591.1	Bo.am_046591.1	scaffold959:1133201-1137935
			Bam046692.2	Bo.am_046692.2	scaffold965:208399-229483
			Bam047054.1	Bo.am_047054.1	scaffold999:1332119-1338375
Brachypodium distachyon	phytozome_v10	90	Bradi1g04510.5.v3.2	Br.di_1g04510.5	Bd1:3025965-3029628
			Bradi1g05480.1.v3.2	Br.di_1g05480.1	Bd1:3717831-3725158
			Bradi1g07310.3.v3.2	Br.di_1g07310.3	Bd1:5130331-5131373
			Bradi1g12620.1.v3.2	Br.di_1g12620.1	Bd1:9495541-9496817
			Bradi1g17210.2.v3.2	Br.di_1g17210.2	Bd1:13798652-13803068
			Bradi1g17335.1.v3.2	Br.di_1g17335.1	Bd1:13859322-13861941
			Bradi1g17700.1.v3.2	Br.di_1g17700.1	Bd1:14274514-14281832
			Bradi1g19702.1.v3.2	Br.di_1g19702.1	Bd1:15783197-15786431
			Bradi1g29920.1.v3.2	Br.di_1g29920.1	Bd1:25442786-25445803
			Bradi1g30140.1.v3.2	Br.di_1g30140.1	Bd1:25577943-25581037
			Bradi1g30750.1.v3.2	Br.di_1g30750.1	Bd1:26144332-26150929
			Bradi1g31700.1.v3.2	Br.di_1g31700.1	Bd1:27249314-27252761
			Bradi1g35552.1.v3.2	Br.di_1g35552.1	Bd1:31221380-31222155
			Bradi1g35790.1.v3.2	Br.di_1g35790.1	Bd1:31499820-31502609
			Bradi1g36750.2.v3.2	Br.di_1g36750.2	Bd1:32547183-32549001
			Bradi1g43661.1.v3.2	Br.di_1g43661.1	Bd1:41618672-41619622
			Bradi1g43900.2.v3.2	Br.di_1g43900.2	Bd1:41915678-41920053
			Bradi1g46060.1.v3.2	Br.di_1g46060.1	Bd1:44490643-44498346
			Bradi1g54180.1.v3.2	Br.di_1g54180.1	Bd1:52749631-52754970
			Bradi1g55446.1.v3.2	Br.di_1g55446.1	Bd1:54090059-54091912
			Bradi1g63170.1.v3.2	Br.di_1g63170.1	Bd1:62601021-62605108
			Bradi1g63840.1.v3.2	Br.di_1g63840.1	Bd1:63311772-63315305
			Bradi1g64060.1.v3.2	Br.di_1g64060.1	Bd1:63483761-63488478
			Bradi1g64550.1.v3.2	Br.di_1g64550.1	Bd1:63951721-63952926
			Bradi1g68560.2.v3.2	Br.di_1g68560.2	Bd1:67332269-67341223
			Bradi1g76690.1.v3.2	Br.di_1g76690.1	Bd1:73409752-73412525
			Bradi2g04590.1.v3.2	Br.di_2g04590.1	Bd2:3204885-3206574
			Bradi2g06790.3.v3.2	Br.di_2g06790.3	Bd2:5209066-5211751
			Bradi2g10830.1.v3.2	Br.di_2g10830.1	Bd2:9056717-9062328
			Bradi2g15940.1.v3.2	Br.di_2g15940.1	Bd2:14068658-14073746
			Bradi2g21197.1.v3.2	Br.di_2g21197.1	Bd2:18581885-18584133
			Bradi2g21380.1.v3.2	Br.di_2g21380.1	Bd2:18741974-18744458
			Bradi2g21820.1.v3.2	Br.di_2g21820.1	Bd2:19162911-19165791
			Bradi2g23890.4.v3.2	Br.di_2g23890.4	Bd2:21643340-21649280
			Bradi2g24120.3.v3.2	Br.di_2g24120.3	Bd2:21975183-21979186
			Bradi2g25400.1.v3.2	Br.di_2g25400.1	Bd2:23419721-23423351
			Bradi2g38380.1.v3.2	Br.di_2g38380.1	Bd2:38453493-38454859
			Bradi2g45567.1.v3.2	Br.di_2g45567.1	Bd2:45748287-45754140
			Bradi2g50220.1.v3.2	Br.di_2g50220.1	Bd2:49941641-49945230
			Bradi2g52590.3.v3.2	Br.di_2g52590.3	Bd2:51707560-51709113
			Bradi2g52860.1.v3.2	Br.di_2g52860.1	Bd2:51897303-51903277
			Bradi2g53060.4.v3.2	Br.di_2g53060.4	Bd2:52062672-52067182
			Bradi2g53060.6.v3.2	Br.di_2g53060.6	Bd2:52061149-52067166
			Bradi2g55550.1.v3.2	Br.di_2g55550.1	Bd2:53938862-53945075
			Bradi2g55567.2.v3.2	Br.di_2g55567.2	Bd2:53952055-53959133
			Bradi2g56096.1.v3.2	Br.di_2g56096.1	Bd2:54283933-54288192
			Bradi3g00300.1.v3.2	Br.di_3g00300.1	Bd3:104697-106052
			Bradi3g02730.3.v3.2	Br.di_3g02730.3	Bd3:1683145-1688835
			Bradi3g02730.6.v3.2	Br.di_3g02730.6	Bd3:1684070-1688465
			Bradi3g02980.1.v3.2	Br.di_3g02980.1	Bd3:1911761-1912806
			Bradi3g05577.1.v3.2	Br.di_3g05577.1	Bd3:3948459-3951421
			Bradi3g06160.1.v3.2	Br.di_3g06160.1	Bd3:4449443-4455215
			Bradi3g06670.1.v3.2	Br.di_3g06670.1	Bd3:4874231-4875341
			Bradi3g07031.1.v3.2	Br.di_3g07031.1	Bd3:5223919-5231142
			Bradi3g07540.1.v3.2	Br.di_3g07540.1	Bd3:5717746-5720119
			Bradi3g09340.1.v3.2	Br.di_3g09340.1	Bd3:7471647-7474245
			Bradi3g15590.1.v3.2	Br.di_3g15590.1	Bd3:13869038-13876279
			Bradi3g22040.1.v3.2	Br.di_3g22040.1	Bd3:21186703-21188448
			Bradi3g31890.1.v3.2	Br.di_3g31890.1	Bd3:33860608-33863093
			Bradi3g38200.1.v3.2	Br.di_3g38200.1	Bd3:40489866-40495839
			Bradi3g38840.1.v3.2	Br.di_3g38840.1	Bd3:41053980-41055307
			Bradi3g41817.3.v3.2	Br.di_3g41817.3	Bd3:43380233-43383670
			Bradi3g41980.1.v3.2	Br.di_3g41980.1	Bd3:43514626-43518216
			Bradi3g45170.5.v3.2	Br.di_3g45170.5	Bd3:46878218-46883929
			Bradi3g56290.1.v3.2	Br.di_3g56290.1	Bd3:55992290-55993084
			Bradi3g57960.2.v3.2	Br.di_3g57960.2	Bd3:57335096-57341359
			Bradi3g60870.1.v3.2	Br.di_3g60870.1	Bd3:59419109-59419828
			Bradi4g02570.1.v3.2	Br.di_4g02570.1	Bd4:1833006-1838040
			Bradi4g04720.1.v3.2	Br.di_4g04720.1	Bd4:3881656-3883068
			Bradi4g22130.3.v3.2	Br.di_4g22130.3	Bd4:26061003-26069020
			Bradi4g24937.1.v3.2	Br.di_4g24937.1	Bd4:30017392-30022280
			Bradi4g26670.1.v3.2	Br.di_4g26670.1	Bd4:31651126-31657607
			Bradi4g27100.1.v3.2	Br.di_4g27100.1	Bd4:32032419-32040535
			Bradi4g27720.1.v3.2	Br.di_4g27720.1	Bd4:32781118-32782557
			Bradi4g32090.1.v3.2	Br.di_4g32090.1	Bd4:37713710-37717550
			Bradi4g32920.1.v3.2	Br.di_4g32920.1	Bd4:38615743-38616649
			Bradi4g33740.1.v3.2	Br.di_4g33740.1	Bd4:39313999-39321559
			Bradi4g35240.1.v3.2	Br.di_4g35240.1	Bd4:40613997-40619379
			Bradi4g35370.1.v3.2	Br.di_4g35370.1	Bd4:40733207-40736574
			Bradi4g36587.1.v3.2	Br.di_4g36587.1	Bd4:41691139-41692381
			Bradi4g39630.1.v3.2	Br.di_4g39630.1	Bd4:44223107-44228289
			Bradi4g41890.1.v3.2	Br.di_4g41890.1	Bd4:45784692-45788247
			Bradi4g42120.1.v3.2	Br.di_4g42120.1	Bd4:46135471-46137853
			Bradi4g42126.2.v3.2	Br.di_4g42126.2	Bd4:46140015-46142131
			Bradi4g43322.2.v3.2	Br.di_4g43322.2	Bd4:46998853-47002269
			Bradi4g43850.3.v3.2	Br.di_4g43850.3	Bd4:47390244-47394388
			Bradi5g14497.1.v3.2	Br.di_5g14497.1	Bd5:18018602-18021987
			Bradi5g23340.4.v3.2	Br.di_5g23340.4	Bd5:25472159-25477522
			Bradi5g23340.3.v3.2	Br.di_5g23340.3	Bd5:25472159-25477581
			Bradi5g23340.2.v3.2	Br.di_5g23340.2	Bd5:25472159-25477792
Guadua angustifolia	Bamboo genome database	114	Gan000809.1	Gu.an_000809.1	Gan00008155:18741-19682
			Gan001152.1	Gu.an_001152.1	Gan00011701:7086-9038
			Gan001285.1	Gu.an_001285.1	Gan00013375:252-1151
			Gan002113.1	Gu.an_002113.1	Gan00021601:629-4094
			Gan002999.1	Gu.an_002999.1	Gan00031361:3015-4950
			Gan003325.1	Gu.an_003325.1	Gan00035098:3343-6415
			Gan003592.1	Gu.an_003592.1	Gan00038156:9786-10271
			Gan004380.1	Gu.an_004380.1	Gan00047467:1550-3525
			Gan005065.1	Gu.an_005065.1	Gan00056798:4174-6895
			Gan005189.1	Gu.an_005189.1	Gan00058139:1952-5882
			Gan005401.1	Gu.an_005401.1	Gan00060743:11588-16294
			Gan005701.1	Gu.an_005701.1	Gan00064295:32463-34444
			Gan005897.1	Gu.an_005897.1	Gan00066847:274-1065
			Gan005962.1	Gu.an_005962.1	Gan00067810:24690-27929
			Gan006378.1	Gu.an_006378.1	Gan00074039:9797-10246
			Gan006790.1	Gu.an_006790.1	Gan00079465:26065-30121
			Gan006902.1	Gu.an_006902.1	Gan00081223:26533-30983
			Gan007009.1	Gu.an_007009.1	Gan00082737:16535-19052
			Gan007061.1	Gu.an_007061.1	Gan00083370:12861-15445
			Gan007173.1	Gu.an_007173.1	Gan00085119:6256-6927
			Gan007207.1	Gu.an_007207.1	Gan00085480:4551-5897
			Gan007377.1	Gu.an_007377.1	Gan00087856:7805-10463
			Gan007457.1	Gu.an_007457.1	Gan00088844:1824-2396
			Gan007504.1	Gu.an_007504.1	Gan00089338:14606-16668
			Gan007601.1	Gu.an_007601.1	Gan00090927:3634-6874
			Gan008217.1	Gu.an_008217.1	Gan00100375:5514-5996
			Gan008339.1	Gu.an_008339.1	Gan00101849:16363-20096
			Gan008603.1	Gu.an_008603.1	Gan00106382:3815-4324
			Gan008647.1	Gu.an_008647.1	Gan00106946:1129-4796
			Gan008730.1	Gu.an_008730.1	Gan00108099:306-1792
			Gan009099.1	Gu.an_009099.1	Gan00113088:8150-14065
			Gan009700.1	Gu.an_009700.1	Gan00123147:19410-22493
			Gan009945.1	Gu.an_009945.1	Gan00127324:103-1021
			Gan010483.1	Gu.an_010483.1	Gan00136078:6384-6797
			Gan011035.1	Gu.an_011035.1	Gan00144866:10623-13437
			Gan011138.1	Gu.an_011138.1	Gan00146499:167-4676
			Gan011279.1	Gu.an_011279.1	Gan00148843:28305-34379
			Gan011694.1	Gu.an_011694.1	Gan00155922:164-610
			Gan011701.1	Gu.an_011701.1	Gan00156057:7965-8390
			Gan011748.1	Gu.an_011748.1	Gan00156732:1369-5007
			Gan011904.1	Gu.an_011904.1	Gan00159627:171-2532
			Gan012008.1	Gu.an_012008.1	Gan00161396:3955-7241
			Gan013006.1	Gu.an_013006.1	Gan00178142:4483-6892
			Gan013594.1	Gu.an_013594.1	Gan00188627:1437-5783
			Gan013982.1	Gu.an_013982.1	Gan00194924:19404-22919
			Gan014367.1	Gu.an_014367.1	Gan00201551:22590-24152
			Gan014375.1	Gu.an_014375.1	Gan00201687:1230-4959
			Gan014805.1	Gu.an_014805.1	Gan00209505:1493-2146
			Gan016779.1	Gu.an_016779.1	Gan00242563:5695-8213
			Gan017100.1	Gu.an_017100.1	Gan00248284:6452-8914
			Gan017123.1	Gu.an_017123.1	Gan00248635:89-3809
			Gan017489.1	Gu.an_017489.1	Gan00255001:5713-7408
			Gan017671.1	Gu.an_017671.1	Gan00257955:19021-25345
			Gan017875.1	Gu.an_017875.1	Gan00261672:15-1121
			Gan018163.1	Gu.an_018163.1	Gan00266698:9171-14749
			Gan018830.1	Gu.an_018830.1	Gan00278196:15-971
			Gan018917.1	Gu.an_018917.1	Gan00280180:4878-7582
			Gan019076.1	Gu.an_019076.1	Gan00283531:694-2347
			Gan019138.1	Gu.an_019138.1	Gan00284677:553-2215
			Gan019779.1	Gu.an_019779.1	Gan00296756:3411-8796
			Gan019842.1	Gu.an_019842.1	Gan00297999:675-1382
			Gan022391.1	Gu.an_022391.1	Gan00347498:241-1849
			Gan022393.1	Gu.an_022393.1	Gan00347502:241-1748
			Gan022435.1	Gu.an_022435.1	Gan00348423:2680-3822
			Gan022466.1	Gu.an_022466.1	Gan00348983:1203-2609
			Gan022578.1	Gu.an_022578.1	Gan00351086:2432-4595
			Gan022761.1	Gu.an_022761.1	Gan00354333:1858-3126
			Gan023192.1	Gu.an_023192.1	Gan00364641:5197-5622
			Gan023286.1	Gu.an_023286.1	Gan00366573:1829-2296
			Gan023450.1	Gu.an_023450.1	Gan00369936:2019-4484
			Gan024410.1	Gu.an_024410.1	Gan00392042:573-2174
			Gan024554.1	Gu.an_024554.1	Gan00395063:6647-8425
			Gan025211.1	Gu.an_025211.1	Gan00409742:262-900
			Gan025368.1	Gu.an_025368.1	Gan00413004:1233-3050
			Gan025539.1	Gu.an_025539.1	Gan00417217:163-6630
			Gan025838.1	Gu.an_025838.1	Gan00424532:330-2066
			Gan026256.1	Gu.an_026256.1	Gan00434529:10771-11872
			Gan026335.1	Gu.an_026335.1	Gan00436253:3026-5158
			Gan026438.1	Gu.an_026438.1	Gan00438380:11-777
			Gan027192.1	Gu.an_027192.1	Gan00456105:2386-3497
			Gan027368.1	Gu.an_027368.1	Gan00460565:3504-6598
			Gan027482.1	Gu.an_027482.1	Gan00463480:3454-5876
			Gan027637.1	Gu.an_027637.1	Gan00467571:1502-3429
			Gan027853.1	Gu.an_027853.1	Gan00473655:1773-4332
			Gan029764.1	Gu.an_029764.1	Gan00523542:8834-11382
			Gan029860.1	Gu.an_029860.1	Gan00526028:25-872
			Gan030201.1	Gu.an_030201.1	Gan00534351:2638-8190
			Gan030427.1	Gu.an_030427.1	Gan00539699:463-1248
			Gan031121.1	Gu.an_031121.1	Gan00555029:3148-5983
			Gan031626.1	Gu.an_031626.1	Gan00561025:5777-6364
			Gan031769.1	Gu.an_031769.1	Gan00562038:973-5558
			Gan032597.1	Gu.an_032597.1	Gan01095806:9-470
			Gan033629.1	Gu.an_033629.1	Gan01146254:236-676
			Gan033932.1	Gu.an_033932.1	Gan01153792:26-589
			Gan034427.1	Gu.an_034427.1	Gan01165261:139-704
			Gan034428.1	Gu.an_034428.1	Gan01165267:123-551
			Gan034494.1	Gu.an_034494.1	Gan01166513:219-719
			Gan035343.1	Gu.an_035343.1	Gan01179529:81-649
			Gan035827.1	Gu.an_035827.1	Gan01184903:242-980
			Gan036077.1	Gu.an_036077.1	Gan01187337:514-1279
			Gan036231.1	Gu.an_036231.1	Gan01188764:949-1428
			Gan036737.1	Gu.an_036737.1	Gan01192686:62-349
			Gan036987.1	Gu.an_036987.1	Gan01194369:345-1250
			Gan037017.1	Gu.an_037017.1	Gan01194582:1090-1524
			Gan037179.1	Gu.an_037179.1	Gan01195539:138-611
			Gan037239.1	Gu.an_037239.1	Gan01195824:321-1940
			Gan037512.1	Gu.an_037512.1	Gan01197166:123-644
			Gan037783.1	Gu.an_037783.1	Gan01198372:377-1950
			Gan038113.1	Gu.an_038113.1	Gan01199546:793-1743
			Gan038202.1	Gu.an_038202.1	Gan01199807:543-3473
			Gan038211.1	Gu.an_038211.1	Gan01199832:410-3520
			Gan038267.1	Gu.an_038267.1	Gan01199988:819-1481
			Gan038323.1	Gu.an_038323.1	Gan01200145:1841-2293
			Gan038413.1	Gu.an_038413.1	Gan01200449:3531-5477
Olyra latifolia	Bamboo genome database	97	Ola000394.2	Ol.la_000394.2	scaffold1:5823256-5823717
			Ola000452.1	Ol.la_000452.1	scaffold10:398788-401239
			Ola000487.1	Ol.la_000487.1	scaffold10:877455-880373
			Ola001074.2	Ol.la_001074.2	scaffold103:1690020-1717696
			Ola001209.1	Ol.la_001209.1	scaffold105:83068-84590
			Ola002155.1	Ol.la_002155.1	scaffold110:240754-242010
			Ola003854.1	Ol.la_003854.1	scaffold127:109965-111308
			Ola004263.1	Ol.la_004263.1	scaffold130:107191-109950
			Ola004276.1	Ol.la_004276.1	scaffold130:228797-240121
			Ola004376.1	Ol.la_004376.1	scaffold131:37475-38338
			Ola004485.1	Ol.la_004485.1	scaffold132:247027-258602
			Ola004619.1	Ol.la_004619.1	scaffold134:232526-232984
			Ola005089.1	Ol.la_005089.1	scaffold136:2401932-2404239
			Ola006567.1	Ol.la_006567.1	scaffold149:1122679-1128807
			Ola007297.1	Ol.la_007297.1	scaffold156:722312-732207
			Ola007769.1	Ol.la_007769.1	scaffold160:988620-989414
			Ola008624.1	Ol.la_008624.1	scaffold17:1034549-1042941
			Ola008692.1	Ol.la_008692.1	scaffold17:1974309-1974827
			Ola009518.1	Ol.la_009518.1	scaffold17036:1523550-1529957
			Ola009636.1	Ol.la_009636.1	scaffold171:24751-29467
			Ola010358.1	Ol.la_010358.1	scaffold18:1551367-1571289
			Ola010491.1	Ol.la_010491.1	scaffold180:1117113-1117625
			Ola010575.1	Ol.la_010575.1	scaffold181:204416-208949
			Ola010763.1	Ol.la_010763.1	scaffold184:251792-252646
			Ola011032.1	Ol.la_011032.1	scaffold187:383230-384889
			Ola011197.1	Ol.la_011197.1	scaffold189:883506-884033
			Ola011757.1	Ol.la_011757.1	scaffold196:768752-770052
			Ola012294.1	Ol.la_012294.1	scaffold2:4017951-4020034
			Ola012695.1	Ol.la_012695.1	scaffold200:919856-923654
			Ola012760.1	Ol.la_012760.1	scaffold201:667675-668181
			Ola012840.1	Ol.la_012840.1	scaffold203:75167-77243
			Ola012875.1	Ol.la_012875.1	scaffold203:564881-568671
			Ola014137.1	Ol.la_014137.1	scaffold22:790982-791257
			Ola014251.1	Ol.la_014251.1	scaffold22:2281326-2288125
			Ola015662.1	Ol.la_015662.1	scaffold240:78320-81900
			Ola015901.1	Ol.la_015901.1	scaffold243:1065611-1068462
			Ola016238.1	Ol.la_016238.1	scaffold25:743416-744209
			Ola016293.1	Ol.la_016293.1	scaffold25:1428087-1430996
			Ola016315.1	Ol.la_016315.1	scaffold25:1791235-1797692
			Ola017228.1	Ol.la_017228.1	scaffold267:445365-450875
			Ola017323.1	Ol.la_017323.1	scaffold269:336922-339707
			Ola017982.1	Ol.la_017982.1	scaffold279:409320-409799
			Ola018014.1	Ol.la_018014.1	scaffold279:709549-714000
			Ola018212.1	Ol.la_018212.1	scaffold281:586-3676
			Ola018213.1	Ol.la_018213.1	scaffold281:75218-80087
			Ola018763.1	Ol.la_018763.1	scaffold292:61406-70158
			Ola018838.1	Ol.la_018838.1	scaffold293:489323-491372
			Ola019643.1	Ol.la_019643.1	scaffold300:530281-532475
			Ola020545.1	Ol.la_020545.1	scaffold317:365071-372021
			Ola020758.1	Ol.la_020758.1	scaffold32:1415004-1418979
			Ola021442.3	Ol.la_021442.3	scaffold331:725181-731124
			Ola021579.1	Ol.la_021579.1	scaffold335:67260-72779
			Ola022867.1	Ol.la_022867.1	scaffold36:1317348-1321644
			Ola022925.1	Ol.la_022925.1	scaffold36:2495731-2501886
			Ola023546.1	Ol.la_023546.1	scaffold372:447621-449565
			Ola023791.1	Ol.la_023791.1	scaffold38:146725-147063
			Ola023890.1	Ol.la_023890.1	scaffold38:1463367-1470655
			Ola024612.1	Ol.la_024612.1	scaffold4:848866-854802
			Ola024747.1	Ol.la_024747.1	scaffold40:267208-271493
			Ola025675.1	Ol.la_025675.1	scaffold420:304314-305787
			Ola025804.1	Ol.la_025804.1	scaffold425:292726-293355
			Ola026383.1	Ol.la_026383.1	scaffold44:750675-751287
			Ola026622.1	Ol.la_026622.1	scaffold445:257246-262399
			Ola026713.1	Ol.la_026713.1	scaffold447:199261-200875
			Ola026756.1	Ol.la_026756.1	scaffold449:5569-11127
			Ola026914.1	Ol.la_026914.1	scaffold45:1698864-1699334
			Ola027020.1	Ol.la_027020.1	scaffold450:506259-507363
			Ola027218.1	Ol.la_027218.1	scaffold46:236549-239847
			Ola027220.1	Ol.la_027220.1	scaffold46:290084-293292
			Ola027644.1	Ol.la_027644.1	scaffold47:1645575-1646843
			Ola028143.1	Ol.la_028143.1	scaffold483:295209-296960
			Ola028274.1	Ol.la_028274.1	scaffold49:672014-675633
			Ola028316.1	Ol.la_028316.1	scaffold49:1214519-1217100
			Ola028471.1	Ol.la_028471.1	scaffold498:208397-212061
			Ola028873.1	Ol.la_028873.1	scaffold50:815566-824225
			Ola028930.2	Ol.la_028930.2	scaffold50:1493495-1496191
			Ola029787.1	Ol.la_029787.1	scaffold53:246022-249829
			Ola029819.1	Ol.la_029819.1	scaffold53:689772-696028
			Ola029823.1	Ol.la_029823.1	scaffold53:723955-730294
			Ola030308.1	Ol.la_030308.1	scaffold545:440142-441882
			Ola030659.1	Ol.la_030659.1	scaffold558:111452-116022
			Ola030910.1	Ol.la_030910.1	scaffold568:185786-194685
			Ola031099.1	Ol.la_031099.1	scaffold57:1647473-1648095
			Ola031544.1	Ol.la_031544.1	scaffold59:382062-385297
			Ola032183.1	Ol.la_032183.1	scaffold60:1608143-1610485
			Ola034831.1	Ol.la_034831.1	scaffold701:114611-118019
			Ola035181.1	Ol.la_035181.1	scaffold72:1951237-1977717
			Ola035352.1	Ol.la_035352.1	scaffold73:1590056-1591677
			Ola035377.1	Ol.la_035377.1	scaffold73:1928205-1930109
			Ola035397.1	Ol.la_035397.1	scaffold73:2155484-2156311
			Ola035967.1	Ol.la_035967.1	scaffold77:205485-205973
			Ola036030.1	Ol.la_036030.1	scaffold77:864104-870100
			Ola036140.1	Ol.la_036140.1	scaffold78:355625-383250
			Ola036790.1	Ol.la_036790.1	scaffold81:249600-250922
			Ola037214.1	Ol.la_037214.1	scaffold84:969252-974631
			Ola037713.1	Ol.la_037713.1	scaffold88:1452598-1453303
			Ola039118.1	Ol.la_039118.1	scaffold99:1295937-1301952
Oryza sativa	phytozome_v10	95	LOC_Os01g07880.1.MSUv7.0	Or.sa_01g07880.1	Chr1:3811149-3812069
			LOC_Os01g11350.1.MSUv7.0	Or.sa_01g11350.1	Chr1:6094692-6096528
			LOC_Os01g17260.1.MSUv7.0	Or.sa_01g17260.1	Chr1:9928866-9935981
			LOC_Os01g36220.1.MSUv7.0	Or.sa_01g36220.1	Chr1:20033503-20035006
			LOC_Os01g46970.1.MSUv7.0	Or.sa_01g46970.1	Chr1:26800060-26805508
			LOC_Os01g55150.1.MSUv7.0	Or.sa_01g55150.1	Chr1:31728015-31730389
			LOC_Os01g58760.1.MSUv7.0	Or.sa_01g58760.1	Chr1:33962625-33963552
			LOC_Os01g59350.1.MSUv7.0	Or.sa_01g59350.1	Chr1:34306514-34313319
			LOC_Os01g59760.1.MSUv7.0	Or.sa_01g59760.1	Chr1:34565292-34568290
			LOC_Os01g64000.1.MSUv7.0	Or.sa_01g64000.1	Chr1:37174547-37176550
			LOC_Os01g64020.1.MSUv7.0	Or.sa_01g64020.1	Chr1:37181216-37188580
			LOC_Os01g64730.1.MSUv7.0	Or.sa_01g64730.1	Chr1:37556674-37560104
			LOC_Os10g38820.1.MSUv7.0	Or.sa_10g38820.1	Chr10:20660761-20663311
			LOC_Os11g05480.1.MSUv7.0	Or.sa_11g05480.1	Chr11:2462254-2468733
			LOC_Os11g05640.1.MSUv7.0	Or.sa_11g05640.1	Chr11:2560816-2563634
			LOC_Os11g06170.1.MSUv7.0	Or.sa_11g06170.1	Chr11:2939272-2942834
			LOC_Os11g11100.1.MSUv7.0	Or.sa_11g11100.1	Chr11:6143031-6146621
			LOC_Os12g05680.1.MSUv7.0	Or.sa_12g05680.1	Chr12:2605715-2612490
			LOC_Os12g06520.1.MSUv7.0	Or.sa_12g06520.1	Chr12:3153015-3156795
			LOC_Os12g09250.1.MSUv7.0	Or.sa_12g09250.1	Chr12:4848847-4859757
			LOC_Os12g13170.1.MSUv7.0	Or.sa_12g13170.1	Chr12:7332071-7338109
			LOC_Os12g37410.1.MSUv7.0	Or.sa_12g37410.1	Chr12:22967365-22968660
			LOC_Os12g37415.1.MSUv7.0	Or.sa_12g37415.1	Chr12:22967916-22968353
			LOC_Os12g40920.1.MSUv7.0	Or.sa_12g40920.1	Chr12:25330650-25336551
			LOC_Os12g43790.1.MSUv7.0	Or.sa_12g43790.1	Chr12:27197031-27197849
			LOC_Os02g03580.1.MSUv7.0	Or.sa_02g03580.1	Chr2:1457113-1461449
			LOC_Os02g03960.1.MSUv7.0	Or.sa_02g03960.1	Chr2:1695454-1697219
			LOC_Os02g07840.1.MSUv7.0	Or.sa_02g07840.1	Chr2:4109770-4112884
			LOC_Os02g08540.1.MSUv7.0	Or.sa_02g08540.1	Chr2:4616830-4622111
			LOC_Os02g09830.1.MSUv7.0	Or.sa_02g09830.1	Chr2:5067166-5068042
			LOC_Os02g10140.1.MSUv7.0	Or.sa_02g10140.1	Chr2:5315120-5318021
			LOC_Os02g10860.1.MSUv7.0	Or.sa_02g10860.1	Chr2:5760034-5763645
			LOC_Os02g14910.1.MSUv7.0	Or.sa_02g14910.1	Chr2:8323891-8325791
			LOC_Os02g16680.1.MSUv7.0	Or.sa_02g16680.1	Chr2:9535410-9538490
			LOC_Os02g33560.1.MSUv7.0	Or.sa_02g33560.1	Chr2:19962597-19967923
			LOC_Os02g49560.1.MSUv7.0	Or.sa_02g49560.1	Chr2:30295609-30296118
			LOC_Os02g52780.1.MSUv7.0	Or.sa_02g52780.1	Chr2:32276591-32281653
			LOC_Os02g58670.1.MSUv7.0	Or.sa_02g58670.1	Chr2:35853347-35854731
			LOC_Os03g03550.1.MSUv7.0	Or.sa_03g03550.1	Chr3:1551426-1553821
			LOC_Os03g13614.1.MSUv7.0	Or.sa_03g13614.1	Chr3:7358090-7369642
			LOC_Os03g19370.1.MSUv7.0	Or.sa_03g19370.1	Chr3:10905602-10907007
			LOC_Os03g19375.1.MSUv7.0	Or.sa_03g19375.1	Chr3:10906290-10906811
			LOC_Os03g20310.1.MSUv7.0	Or.sa_03g20310.1	Chr3:11475898-11481266
			LOC_Os03g20650.1.MSUv7.0	Or.sa_03g20650.1	Chr3:11683444-11684335
			LOC_Os03g21800.1.MSUv7.0	Or.sa_03g21800.1	Chr3:12452080-12456329
			LOC_Os03g47200.1.MSUv7.0	Or.sa_03g47200.1	Chr3:26716286-26716756
			LOC_Os03g56010.1.MSUv7.0	Or.sa_03g56010.1	Chr3:31885075-31885614
			LOC_Os03g58250.1.MSUv7.0	Or.sa_03g58250.1	Chr3:33187313-33191805
			LOC_Os03g59460.1.MSUv7.0	Or.sa_03g59460.1	Chr3:33842835-33845209
			LOC_Os04g10260.1.MSUv7.0	Or.sa_04g10260.1	Chr4:5539574-5545471
			LOC_Os04g41820.1.MSUv7.0	Or.sa_04g41820.1	Chr4:24769903-24773347
			LOC_Os04g54474.1.MSUv7.0	Or.sa_04g54474.1	Chr4:32403336-32412065
			LOC_Os05g03860.1.MSUv7.0	Or.sa_05g03860.1	Chr5:1717707-1719158
			LOC_Os05g03865.1.MSUv7.0	Or.sa_05g03865.1	Chr5:1718263-1718709
			LOC_Os05g34050.1.MSUv7.0	Or.sa_05g34050.1	Chr5:20112800-20117103
			LOC_Os05g36160.1.MSUv7.0	Or.sa_05g36160.1	Chr5:21432457-21435725
			LOC_Os05g37170.1.MSUv7.0	Or.sa_05g37170.1	Chr5:21719683-21724490
			LOC_Os05g41070.1.MSUv7.0	Or.sa_05g41070.1	Chr5:24062649-24066043
			LOC_Os05g41280.1.MSUv7.0	Or.sa_05g41280.1	Chr5:24180355-24182187
			LOC_Os05g41540.1.MSUv7.0	Or.sa_05g41540.1	Chr5:24321000-24322781
			LOC_Os05g49420.1.MSUv7.0	Or.sa_05g49420.1	Chr5:28334745-28339606
			LOC_Os06g10880.1.MSUv7.0	Or.sa_06g10880.1	Chr6:5677080-5682126
			LOC_Os06g15480.1.MSUv7.0	Or.sa_06g15480.1	Chr6:8785864-8788413
			LOC_Os06g39960.1.MSUv7.0	Or.sa_06g39960.1	Chr6:23773207-23776880
			LOC_Os06g41100.1.MSUv7.0	Or.sa_06g41100.1	Chr6:24561305-24568614
			LOC_Os06g41770.1.MSUv7.0	Or.sa_06g41770.1	Chr6:25041772-25044111
			LOC_Os06g42140.1.MSUv7.0	Or.sa_06g42140.1	Chr6:25304126-25304341
			LOC_Os06g42690.1.MSUv7.0	Or.sa_06g42690.1	Chr6:25676966-25677490
			LOC_Os06g43870.2.MSUv7.0	Or.sa_06g43870.2	Chr6:26421512-26427830
			LOC_Os06g45140.1.MSUv7.0	Or.sa_06g45140.1	Chr6:27299914-27302107
			LOC_Os06g50310.1.MSUv7.0	Or.sa_06g50310.1	Chr6:30452438-30456222
			LOC_Os06g50480.1.MSUv7.0	Or.sa_06g50480.1	Chr6:30564131-30567036
			LOC_Os06g50600.1.MSUv7.0	Or.sa_06g50600.1	Chr6:30620816-30624219
			LOC_Os06g50830.1.MSUv7.0	Or.sa_06g50830.1	Chr6:30754644-30758412
			LOC_Os07g03220.1.MSUv7.0	Or.sa_07g03220.1	Chr7:1267975-1268550
			LOC_Os07g08420.1.MSUv7.0	Or.sa_07g08420.1	Chr7:4322231-4326708
			LOC_Os07g10890.1.MSUv7.0	Or.sa_07g10890.1	Chr7:5951435-5955714
			LOC_Os07g44950.1.MSUv7.0	Or.sa_07g44950.1	Chr7:26809796-26813252
			LOC_Os07g48180.1.MSUv7.0	Or.sa_07g48180.1	Chr7:28779885-28783937
			LOC_Os07g48660.1.MSUv7.0	Or.sa_07g48660.1	Chr7:29144895-29147038
			LOC_Os07g48820.1.MSUv7.0	Or.sa_07g48820.1	Chr7:29213423-29217411
			LOC_Os08g07970.1.MSUv7.0	Or.sa_08g07970.1	Chr8:4505738-4508263
			LOC_Os08g26880.1.MSUv7.0	Or.sa_08g26880.1	Chr8:16372070-16374370
			LOC_Os08g36790.1.MSUv7.0	Or.sa_08g36790.1	Chr8:23234397-23240846
			LOC_Os08g38020.1.MSUv7.0	Or.sa_08g38020.1	Chr8:24083080-24084735
			LOC_Os08g43090.1.MSUv7.0	Or.sa_08g43090.1	Chr8:27237284-27241447
			LOC_Os08g43600.1.MSUv7.0	Or.sa_08g43600.1	Chr8:27576137-27577054
			LOC_Os09g10840.1.MSUv7.0	Or.sa_09g10840.1	Chr9:5918077-5929775
			LOC_Os09g13570.1.MSUv7.0	Or.sa_09g13570.1	Chr9:7871403-7873655
			LOC_Os09g13575.1.MSUv7.0	Or.sa_09g13575.1	Chr9:7872377-7873255
			LOC_Os09g28310.1.MSUv7.0	Or.sa_09g28310.1	Chr9:17189976-17194013
			LOC_Os09g29820.1.MSUv7.0	Or.sa_09g29820.1	Chr9:18122580-18123465
			LOC_Os09g31390.1.MSUv7.0	Or.sa_09g31390.1	Chr9:18868402-18877573
			LOC_Os09g34060.1.MSUv7.0	Or.sa_09g34060.1	Chr9:20094122-20098653
			LOC_Os09g36910.1.MSUv7.0	Or.sa_09g36910.1	Chr9:21291988-21293452
Oropetium thomaeum	phytozome_v10	73	Oropetium_20150105_01099.v1.0	Ot.th_01099	Or001:6279658-6280161
			Oropetium_20150105_01150.v1.0	Ot.th_01150	Or001:6625231-6628644
			Oropetium_20150105_01179.v1.0	Ot.th_01179	Or001:6757658-6758454
			Oropetium_20150105_01257.v1.0	Ot.th_01257	Or001:7270587-7273710
			Oropetium_20150105_01822.v1.0	Ot.th_01822	Or002:2606078-2612494
			Oropetium_20150105_03274.v1.0	Ot.th_03274	Or003:422759-427075
			Oropetium_20150105_03379.v1.0	Ot.th_03379	Or003:1880837-1884131
			Oropetium_20150105_03402.v1.0	Ot.th_03402	Or003:2050845-2054118
			Oropetium_20150105_03839.v1.0	Ot.th_03839	Or003:2705269-2715644
			Oropetium_20150105_04318.v1.0	Ot.th_04318	Or004:5412389-5414408
			Oropetium_20150105_04771.v1.0	Ot.th_04771	Or005:2970435-2973921
			Oropetium_20150105_04954.v1.0	Ot.th_04954	Or007:2968869-2969205
			Oropetium_20150105_04992.v1.0	Ot.th_04992	Or007:3746731-3748107
			Oropetium_20150105_05092.v1.0	Ot.th_05092	Or007:3988252-3991791
			Oropetium_20150105_05510.v1.0	Ot.th_05510	Or008:324081-330770
			Oropetium_20150105_05686.v1.0	Ot.th_05686	Or008:1378859-1382446
			Oropetium_20150105_06175.v1.0	Ot.th_06175	Or008:4361521-4363631
			Oropetium_20150105_06520.v1.0	Ot.th_06520	Or010:435722-437987
			Oropetium_20150105_06648.v1.0	Ot.th_06648	Or010:571057-572577
			Oropetium_20150105_06693.v1.0	Ot.th_06693	Or010:2790711-2795730
			Oropetium_20150105_07257.v1.0	Ot.th_07257	Or012:1348504-1352246
			Oropetium_20150105_07703.v1.0	Ot.th_07703	Or013:932974-938003
			Oropetium_20150105_07866.v1.0	Ot.th_07866	Or013:1731819-1735001
			Oropetium_20150105_09185.v1.0	Ot.th_09185	Or013:2675901-2679781
			Oropetium_20150105_10144.v1.0	Ot.th_10144	Or014:2504092-2504691
			Oropetium_20150105_10200.v1.0	Ot.th_10200	Or017:2046744-2049431
			Oropetium_20150105_10377.v1.0	Ot.th_10377	Or017:2291103-2291594
			Oropetium_20150105_10659.v1.0	Ot.th_10659	Or018:1810405-1811999
			Oropetium_20150105_10751.v1.0	Ot.th_10751	Or018:2648913-2653328
			Oropetium_20150105_10889.v1.0	Ot.th_10889	Or023:1481072-1484016
			Oropetium_20150105_11379.v1.0	Ot.th_11379	Or023:1731997-1732584
			Oropetium_20150105_11718.v1.0	Ot.th_11718	Or025:2189497-2193010
			Oropetium_20150105_11990.v1.0	Ot.th_11990	Or026:1449275-1453644
			Oropetium_20150105_12556.v1.0	Ot.th_12556	Or027:249049-250164
			Oropetium_20150105_12864.v1.0	Ot.th_12864	Or027:600449-603362
			Oropetium_20150105_12866.v1.0	Ot.th_12866	Or027:1596899-1599582
			Oropetium_20150105_12903.v1.0	Ot.th_12903	Or029:468120-471007
			Oropetium_20150105_14249.v1.0	Ot.th_14249	Or031:1112481-1115198
			Oropetium_20150105_14284.v1.0	Ot.th_14284	Or031:1359990-1363078
			Oropetium_20150105_14597.v1.0	Ot.th_14597	Or031:1415787-1421037
			Oropetium_20150105_14977.v1.0	Ot.th_14977	Or033:624897-626479
			Oropetium_20150105_15016.v1.0	Ot.th_15016	Or033:630259-635306
			Oropetium_20150105_15029.v1.0	Ot.th_15029	Or033:838571-840752
			Oropetium_20150105_15424.v1.0	Ot.th_15424	Or035:1054308-1057449
			Oropetium_20150105_15675.v1.0	Ot.th_15675	Or039:92995-94991
			Oropetium_20150105_15764.v1.0	Ot.th_15764	Or039:205707-219809
			Oropetium_20150105_16044.v1.0	Ot.th_16044	Or039:608106-608893
			Oropetium_20150105_16081.v1.0	Ot.th_16081	Or043:1188226-1188675
			Oropetium_20150105_16394.v1.0	Ot.th_16394	Or044:769122-769630
			Oropetium_20150105_16409.v1.0	Ot.th_16409	Or047:1282997-1285635
			Oropetium_20150105_17426.v1.0	Ot.th_17426	Or049:796743-798929
			Oropetium_20150105_17443.v1.0	Ot.th_17443	Or049:1312804-1318152
			Oropetium_20150105_17511.v1.0	Ot.th_17511	Or050:1042063-1043080
			Oropetium_20150105_17907.v1.0	Ot.th_17907	Or050:1699364-1704734
			Oropetium_20150105_18009.v1.0	Ot.th_18009	Or055:341044-341640
			Oropetium_20150105_18346.v1.0	Ot.th_18346	Or055:455943-460779
			Oropetium_20150105_18450.v1.0	Ot.th_18450	Or055:570756-573263
			Oropetium_20150105_18481.v1.0	Ot.th_18481	Or058:1134236-1137493
			Oropetium_20150105_18539.v1.0	Ot.th_18539	Or058:1185473-1188241
			Oropetium_20150105_18603.v1.0	Ot.th_18603	Or063:273462-276802
			Oropetium_20150105_18634.v1.0	Ot.th_18634	Or063:897239-897736
			Oropetium_20150105_18653.v1.0	Ot.th_18653	Or063:1056797-1059509
			Oropetium_20150105_19031.v1.0	Ot.th_19031	Or063:1363858-1366893
			Oropetium_20150105_20339.v1.0	Ot.th_20339	Or068:561860-562540
			Oropetium_20150105_21867.v1.0	Ot.th_21867	Or077:514771-515226
			Oropetium_20150105_22474.v1.0	Ot.th_22474	Or079:262434-265796
			Oropetium_20150105_22597.v1.0	Ot.th_22597	Or081:430392-430946
			Oropetium_20150105_23022.v1.0	Ot.th_23022	Or089:270034-272221
			Oropetium_20150105_25696.v1.0	Ot.th_25696	Or124:82674-83216
			Oropetium_20150105_26012.v1.0	Ot.th_26012	Or125:23831-24498
			Oropetium_20150105_26758.v1.0	Ot.th_26758	Or162:31126-33507
			Oropetium_20150105_26877.v1.0	Ot.th_26877	Or185:10537-15678
			Oropetium_20150105_27090.v1.0	Ot.th_27090	Or383:3202-5161
Pharus latifolius	phytozome_v10_v10	84	Pl01g07490	Pha.la_01g07490	1:10782181-10782750
			Pl01g07970	Pha.la_01g07970	1:11334326-11334450
			Pl01g07980	Pha.la_01g07980	1:11345715-11345950
			Pl01g10980	Pha.la_01g10980	1:15994570-15994782
			Pl01g11200	Pha.la_01g11200	1:16216824-16216924
			Pl01g14080	Pha.la_01g14080	1:20645608-20645744
			Pl01g19380	Pha.la_01g19380	1:28326309-28326368
			Pl01g24900	Pha.la_01g24900	1:40346775-40347167
			Pl01g32450	Pha.la_01g32450	1:82949460-82949603
			Pl01g33700	Pha.la_01g33700	1:85622353-85622715
			Pl01g36040	Pha.la_01g36040	1:89135835-89136359
			Pl10g14490	Pha.la_10g14490	10:68290060-68290283
			Pl11g15670	Pha.la_11g15670	11:69672972-69673228
			Pl11g16130	Pha.la_11g16130	11:70426143-70426196
			Pl11g16250	Pha.la_11g16250	11:70517655-70518012
			Pl12g02130	Pha.la_12g02130	12:2367666-2367772
			Pl12g02820	Pha.la_12g02820	12:3254468-3254758
			Pl12g03060	Pha.la_12g03060	12:3644172-3644321
			Pl12g03510	Pha.la_12g03510	12:4318623-4319095
			Pl12g14140	Pha.la_12g14140	12:79723841-79724123
			Pl12g15640	Pha.la_12g15640	12:81765569-81765685
			Pl12g17180	Pha.la_12g17180	12:83379001-83379435
			Pl02g00440	Pha.la_02g00440	2:577254-577352
			Pl02g02110	Pha.la_02g02110	2:2304411-2304647
			Pl02g02400	Pha.la_02g02400	2:2676850-2677302
			Pl02g04100	Pha.la_02g04100	2:5123137-5123292
			Pl02g05180	Pha.la_02g05180	2:6625525-6625977
			Pl02g05490	Pha.la_02g05490	2:7020154-7020236
			Pl02g07730	Pha.la_02g07730	2:10815303-10815682
			Pl02g19240	Pha.la_02g19240	2:70721138-70721502
			Pl02g27340	Pha.la_02g27340	2:81958014-81958526
			Pl02g29670	Pha.la_02g29670	2:85120964-85121044
			Pl02g34110	Pha.la_02g34110	2:91215011-91215085
			Pl02g34150	Pha.la_02g34150	2:91266748-91267518
			Pl03g02530	Pha.la_03g02530	3:3633842-3634662
			Pl03g09890	Pha.la_03g09890	3:13732839-13732895
			Pl03g13650	Pha.la_03g13650	3:18322647-18323126
			Pl03g14170	Pha.la_03g14170	3:18960527-18960764
			Pl03g14400	Pha.la_03g14400	3:19244206-19244286
			Pl03g15090	Pha.la_03g15090	3:20308280-20308791
			Pl03g28040	Pha.la_03g28040	3:82459818-82460279
			Pl03g34320	Pha.la_03g34320	3:90818615-90819019
			Pl04g04280	Pha.la_04g04280	4:5338230-5338382
			Pl05g00560	Pha.la_05g00560	5:586000-586431
			Pl05g02240	Pha.la_05g02240	5:2797927-2798133
			Pl05g06680	Pha.la_05g06680	5:7844799-7845473
			Pl05g06930	Pha.la_05g06930	5:8059868-8060014
			Pl05g07130	Pha.la_05g07130	5:8248138-8248143
			Pl05g09500	Pha.la_05g09500	5:11548795-11548885
			Pl05g09790	Pha.la_05g09790	5:11943014-11943094
			Pl05g10960	Pha.la_05g10960	5:13729686-13731120
			Pl05g23950	Pha.la_05g23950	5:82049255-82049710
			Pl06g01420	Pha.la_06g01420	6:2016370-2017033
			Pl06g04740	Pha.la_06g04740	6:6179369-6179833
			Pl06g06320	Pha.la_06g06320	6:8213457-8213488
			Pl06g06810	Pha.la_06g06810	6:9104183-9104278
			Pl06g07530	Pha.la_06g07530	6:10168101-10168321
			Pl06g17330	Pha.la_06g17330	6:72142541-72143089
			Pl06g17780	Pha.la_06g17780	6:73058614-73058639
			Pl06g20350	Pha.la_06g20350	6:77910614-77910694
			Pl06g24970	Pha.la_06g24970	6:83679639-83679645
			Pl07g01020	Pha.la_07g01020	7:1555527-1555793
			Pl07g01190	Pha.la_07g01190	7:1726857-1726937
			Pl07g01640	Pha.la_07g01640	7:2244110-2244183
			Pl07g03540	Pha.la_07g03540	7:4365585-4365761
			Pl07g14830	Pha.la_07g14830	7:45557951-45558811
			Pl07g21250	Pha.la_07g21250	7:71456857-71457003
			Pl07g24890	Pha.la_07g24890	7:76507087-76507616
			Pl07g27010	Pha.la_07g27010	7:80063361-80063481
			Pl08g01350	Pha.la_08g01350	8:1642247-1642318
			Pl08g01870	Pha.la_08g01870	8:2219692-2219762
			Pl08g02020	Pha.la_08g02020	8:2428437-2428990
			Pl08g04930	Pha.la_08g04930	8:6029365-6029931
			Pl08g05730	Pha.la_08g05730	8:7222734-7222808
			Pl08g10960	Pha.la_08g10960	8:21603972-21604157
			Pl08g18460	Pha.la_08g18460	8:74273187-74273345
			Pl09g04920	Pha.la_09g04920	9:39065802-39065824
			Pl09g06710	Pha.la_09g06710	9:42958347-42958532
			Pl09g11880	Pha.la_09g11880	9:50561523-50562377
			Pl09g12780	Pha.la_09g12780	9:51857924-51858439
			Pl09g13730	Pha.la_09g13730	9:52903502-52903651
			Pl09g15250	Pha.la_09g15250	9:55010833-55011176
			Pl09g15550	Pha.la_09g15550	9:55481559-55482547
			Pl09g16690	Pha.la_09g16690	9:56867125-56867613
Phyllostachys edulis		179	PH02Gene00867.t1	Phy.ed_00867.t1	scaffold_21:110320815-110323692
			PH02Gene00980.t1	Phy.ed_00980.t1	scaffold_17:9995252-9998553
			PH02Gene02360.t1	Phy.ed_02360.t1	scaffold_7:37281146-37282104
			PH02Gene02402.t1	Phy.ed_02402.t1	scaffold_7:36256566-36261655
			PH02Gene02526.t1	Phy.ed_02526.t1	scaffold_3:95522089-95526523
			PH02Gene03192.t1	Phy.ed_03192.t1	scaffold_24:46258884-46265262
			PH02Gene03743.t1	Phy.ed_03743.t1	scaffold_14:65587699-65593207
			PH02Gene04216.t2	Phy.ed_04216.t2	scaffold_9:62334290-62354820
			PH02Gene04355.t1	Phy.ed_04355.t1	scaffold_18:3070055-3070749
			PH02Gene04494.t1	Phy.ed_04494.t1	scaffold_16:24430380-24434440
			PH02Gene04519.t4	Phy.ed_04519.t4	scaffold_16:25247675-25253113
			PH02Gene04566.t3	Phy.ed_04566.t3	scaffold_10:36400098-36405396
			PH02Gene04609.t1	Phy.ed_04609.t1	scaffold_18:32319643-32333245
			PH02Gene04714.t1	Phy.ed_04714.t1	scaffold_18:28309166-28313768
			PH02Gene04792.t1	Phy.ed_04792.t1	scaffold_17:89382837-89388655
			PH02Gene05093.t1	Phy.ed_05093.t1	scaffold_18:24278327-24281209
			PH02Gene05301.t1	Phy.ed_05301.t1	scaffold_6:21908196-21918426
			PH02Gene05387.t1	Phy.ed_05387.t1	scaffold_9:44312307-44328887
			PH02Gene05487.t1	Phy.ed_05487.t1	scaffold_15:68936553-68938608
			PH02Gene05570.t1	Phy.ed_05570.t1	scaffold_9:51558800-51568113
			PH02Gene05595.t1	Phy.ed_05595.t1	scaffold_9:52051983-52053746
			PH02Gene06509.t1	Phy.ed_06509.t1	scaffold_19:10923746-10925964
			PH02Gene06737.t2	Phy.ed_06737.t2	scaffold_21:8757928-8762222
			PH02Gene07171.t1	Phy.ed_07171.t1	scaffold_3:8964119-8974485
			PH02Gene07196.t1	Phy.ed_07196.t1	scaffold_3:8342127-8344850
			PH02Gene07389.t1	Phy.ed_07389.t1	scaffold_11:33868767-33869896
			PH02Gene07659.t1	Phy.ed_07659.t1	scaffold_14:45011718-45020405
			PH02Gene07798.t1	Phy.ed_07798.t1	scaffold_15:49468992-49469391
			PH02Gene07819.t1	Phy.ed_07819.t1	scaffold_15:47559272-47565256
			PH02Gene08137.t1	Phy.ed_08137.t1	scaffold_17:14954536-14955045
			PH02Gene09091.t2	Phy.ed_09091.t2	scaffold_17:91334086-91336898
			PH02Gene09241.t1	Phy.ed_09241.t1	scaffold_12:44976807-44999358
			PH02Gene10250.t4	Phy.ed_10250.t4	scaffold_20:49623392-49628118
			PH02Gene10312.t1	Phy.ed_10312.t1	scaffold_17:87299014-87311441
			PH02Gene10639.t1	Phy.ed_10639.t1	scaffold_14:98454075-98455437
			PH02Gene10795.t1	Phy.ed_10795.t1	scaffold_17:8884827-8892751
			PH02Gene10978.t1	Phy.ed_10978.t1	scaffold_3:101398157-101402540
			PH02Gene11238.t1	Phy.ed_11238.t1	scaffold_8:63208648-63209520
			PH02Gene11441.t1	Phy.ed_11441.t1	scaffold_2:33440799-33442998
			PH02Gene11469.t1	Phy.ed_11469.t1	scaffold_2:34530510-34545759
			PH02Gene11706.t1	Phy.ed_11706.t1	scaffold_5:7893419-7897523
			PH02Gene11853.t1	Phy.ed_11853.t1	scaffold_15:94666304-94670540
			PH02Gene12379.t1	Phy.ed_12379.t1	scaffold_12:39638958-39640046
			PH02Gene12419.t1	Phy.ed_12419.t1	scaffold_21:70182195-70191091
			PH02Gene12920.t2	Phy.ed_12920.t2	scaffold_16:49112791-49116997
			PH02Gene13173.t1	Phy.ed_13173.t1	scaffold_16:72607833-72610835
			PH02Gene13422.t1	Phy.ed_13422.t1	scaffold_21:12354837-12359696
			PH02Gene13695.t1	Phy.ed_13695.t1	scaffold_6:38053814-38055304
			PH02Gene14383.t1	Phy.ed_14383.t1	scaffold_20:48919693-48920224
			PH02Gene14503.t1	Phy.ed_14503.t1	scaffold_16:49124045-49124652
			PH02Gene14669.t1	Phy.ed_14669.t1	scaffold_3:5585636-5586581
			PH02Gene15030.t1	Phy.ed_15030.t1	scaffold_16:14767797-14770120
			PH02Gene15488.t1	Phy.ed_15488.t1	scaffold_16:16496835-16504552
			PH02Gene15491.t1	Phy.ed_15491.t1	scaffold_16:16574946-16592718
			PH02Gene15667.t1	Phy.ed_15667.t1	scaffold_11:11996603-12001157
			PH02Gene16035.t1	Phy.ed_16035.t1	scaffold_16:94521101-94529225
			PH02Gene16163.t1	Phy.ed_16163.t1	scaffold_13:90072880-90076731
			PH02Gene16456.t1	Phy.ed_16456.t1	scaffold_3:90137776-90138556
			PH02Gene16491.t4	Phy.ed_16491.t4	scaffold_7:58527111-58548119
			PH02Gene16688.t2	Phy.ed_16688.t2	scaffold_4:1154436-1156823
			PH02Gene17568.t1	Phy.ed_17568.t1	scaffold_14:58037287-58042770
			PH02Gene17660.t1	Phy.ed_17660.t1	scaffold_3:12010985-12019646
			PH02Gene17979.t1	Phy.ed_17979.t1	scaffold_4:1947150-1954746
			PH02Gene18009.t1	Phy.ed_18009.t1	scaffold_11:43547572-43548078
			PH02Gene18120.t1	Phy.ed_18120.t1	scaffold_15:46990274-47000319
			PH02Gene19131.t1	Phy.ed_19131.t1	scaffold_15:58911161-58921051
			PH02Gene19255.t1	Phy.ed_19255.t1	scaffold_13:59336401-59347437
			PH02Gene20121.t1	Phy.ed_20121.t1	scaffold_12:12861114-12867210
			PH02Gene20141.t1	Phy.ed_20141.t1	scaffold_16:15674694-15692510
			PH02Gene20301.t1	Phy.ed_20301.t1	scaffold_10:31856774-31862080
			PH02Gene20489.t2	Phy.ed_20489.t2	scaffold_15:6226100-6229223
			PH02Gene20776.t1	Phy.ed_20776.t1	scaffold_20:28614262-28620135
			PH02Gene20935.t1	Phy.ed_20935.t1	scaffold_19:9680907-9685206
			PH02Gene20974.t1	Phy.ed_20974.t1	scaffold_15:91580751-91581302
			PH02Gene21340.t1	Phy.ed_21340.t1	scaffold_9:39027687-39037876
			PH02Gene21644.t1	Phy.ed_21644.t1	scaffold_18:37746175-37755189
			PH02Gene21911.t1	Phy.ed_21911.t1	scaffold_8:27977191-27977787
			PH02Gene22228.t3	Phy.ed_22228.t3	scaffold_7:48707093-48710391
			PH02Gene22360.t1	Phy.ed_22360.t1	scaffold_13:5695780-5706209
			PH02Gene22559.t1	Phy.ed_22559.t1	scaffold_13:131789115-131793295
			PH02Gene22676.t1	Phy.ed_22676.t1	scaffold_12:8250251-8255785
			PH02Gene22743.t1	Phy.ed_22743.t1	scaffold_7:23895971-23899299
			PH02Gene23085.t1	Phy.ed_23085.t1	scaffold_18:27063540-27067878
			PH02Gene23091.t2	Phy.ed_23091.t2	scaffold_18:27155511-27158500
			PH02Gene23643.t1	Phy.ed_23643.t1	scaffold_22:4150710-4155515
			PH02Gene23712.t1	Phy.ed_23712.t1	scaffold_4:50367272-50370122
			PH02Gene24017.t3	Phy.ed_24017.t3	scaffold_21:7556082-7560686
			PH02Gene24073.t1	Phy.ed_24073.t1	scaffold_9:43324300-43327641
			PH02Gene24093.t2	Phy.ed_24093.t2	scaffold_22:1905609-1916160
			PH02Gene24410.t1	Phy.ed_24410.t1	scaffold_13:74681438-74682860
			PH02Gene24781.t1	Phy.ed_24781.t1	scaffold_7:28124827-28129006
			PH02Gene24830.t1	Phy.ed_24830.t1	scaffold_8:78618023-78625442
			PH02Gene25223.t1	Phy.ed_25223.t1	scaffold_9:3818884-3819333
			PH02Gene25237.t1	Phy.ed_25237.t1	scaffold_6:42035756-42038703
			PH02Gene25658.t1	Phy.ed_25658.t1	scaffold_6:39521470-39529050
			PH02Gene25703.t1	Phy.ed_25703.t1	scaffold_21:78906790-78912348
			PH02Gene25937.t1	Phy.ed_25937.t1	scaffold_21:76586342-76587178
			PH02Gene26001.t1	Phy.ed_26001.t1	scaffold_13:4706590-4709618
			PH02Gene26016.t1	Phy.ed_26016.t1	scaffold_13:4227932-4234732
			PH02Gene26159.t1	Phy.ed_26159.t1	scaffold_22:12419929-12421016
			PH02Gene26188.t1	Phy.ed_26188.t1	scaffold_2:26222760-26226118
			PH02Gene26378.t1	Phy.ed_26378.t1	scaffold_21:28707021-28707591
			PH02Gene26454.t1	Phy.ed_26454.t1	scaffold_11:8195243-8198380
			PH02Gene26796.t1	Phy.ed_26796.t1	scaffold_22:25525964-25527183
			PH02Gene26852.t1	Phy.ed_26852.t1	scaffold_20:43780020-43799146
			PH02Gene27620.t1	Phy.ed_27620.t1	scaffold_19:26530699-26545963
			PH02Gene27901.t1	Phy.ed_27901.t1	scaffold_3:103630503-103631223
			PH02Gene27949.t2	Phy.ed_27949.t2	scaffold_3:17147577-17150254
			PH02Gene28101.t1	Phy.ed_28101.t1	scaffold_13:2168135-2169812
			PH02Gene28154.t1	Phy.ed_28154.t1	scaffold_8:26572095-26575811
			PH02Gene28656.t3	Phy.ed_28656.t3	scaffold_19:27862441-27864289
			PH02Gene28667.t1	Phy.ed_28667.t1	scaffold_19:28134057-28138570
			PH02Gene28857.t1	Phy.ed_28857.t1	scaffold_16:26184028-26185908
			PH02Gene29106.t1	Phy.ed_29106.t1	scaffold_16:113848740-113849999
			PH02Gene29194.t1	Phy.ed_29194.t1	scaffold_15:96669235-96672427
			PH02Gene30185.t3	Phy.ed_30185.t3	scaffold_6:16186857-16189587
			PH02Gene30688.t1	Phy.ed_30688.t1	scaffold_20:53010945-53015876
			PH02Gene31423.t1	Phy.ed_31423.t1	scaffold_17:77764796-77767354
			PH02Gene31449.t3	Phy.ed_31449.t3	scaffold_21:5981308-5984961
			PH02Gene31633.t1	Phy.ed_31633.t1	scaffold_18:18691631-18694410
			PH02Gene31690.t1	Phy.ed_31690.t1	scaffold_8:70510980-70513310
			PH02Gene31918.t1	Phy.ed_31918.t1	scaffold_6:72791255-72794796
			PH02Gene31929.t1	Phy.ed_31929.t1	scaffold_6:73120932-73123843
			PH02Gene31972.t2	Phy.ed_31972.t2	scaffold_14:92742897-92745002
			PH02Gene32284.t1	Phy.ed_32284.t1	scaffold_19:14813030-14825178
			PH02Gene32961.t3	Phy.ed_32961.t3	scaffold_8:15671142-15676425
			PH02Gene32998.t1	Phy.ed_32998.t1	scaffold_13:56735272-56736442
			PH02Gene33148.t1	Phy.ed_33148.t1	scaffold_14:72186094-72192617
			PH02Gene33151.t1	Phy.ed_33151.t1	scaffold_14:72125538-72126588
			PH02Gene33889.t2	Phy.ed_33889.t2	scaffold_2:33096741-33105738
			PH02Gene34090.t1	Phy.ed_34090.t1	scaffold_17:91292893-91295567
			PH02Gene34092.t1	Phy.ed_34092.t1	scaffold_17:91256029-91258905
			PH02Gene34118.t1	Phy.ed_34118.t1	scaffold_20:39563418-39566359
			PH02Gene34569.t1	Phy.ed_34569.t1	scaffold_4:45453983-45459386
			PH02Gene35433.t1	Phy.ed_35433.t1	scaffold_13:32971023-32971800
			PH02Gene35475.t1	Phy.ed_35475.t1	scaffold_20:40475385-40478943
			PH02Gene35657.t1	Phy.ed_35657.t1	scaffold_6:32807988-32811803
			PH02Gene36596.t1	Phy.ed_36596.t1	scaffold_24:65841385-65851502
			PH02Gene36693.t1	Phy.ed_36693.t1	scaffold_22:30134492-30137555
			PH02Gene36736.t1	Phy.ed_36736.t1	scaffold_11:16339961-16349434
			PH02Gene37283.t1	Phy.ed_37283.t1	scaffold_8:78465164-78473816
			PH02Gene37677.t1	Phy.ed_37677.t1	scaffold_22:3154097-3157728
			PH02Gene37785.t1	Phy.ed_37785.t1	scaffold_11:5855921-5865425
			PH02Gene37919.t1	Phy.ed_37919.t1	scaffold_14:65058487-65069137
			PH02Gene38060.t1	Phy.ed_38060.t1	scaffold_6:4432389-4439232
			PH02Gene38200.t1	Phy.ed_38200.t1	scaffold_14:72956216-72959989
			PH02Gene39181.t1	Phy.ed_39181.t1	scaffold_12:5834755-5841162
			PH02Gene40035.t1	Phy.ed_40035.t1	scaffold_20:39020973-39041633
			PH02Gene40737.t1	Phy.ed_40737.t1	scaffold_23:28711788-28717096
			PH02Gene40841.t1	Phy.ed_40841.t1	scaffold_16:72002746-72006972
			PH02Gene41011.t1	Phy.ed_41011.t1	scaffold_3:36601629-36602663
			PH02Gene41049.t1	Phy.ed_41049.t1	scaffold_13:49254750-49273677
			PH02Gene41549.t1	Phy.ed_41549.t1	scaffold_24:42239829-42241048
			PH02Gene41553.t1	Phy.ed_41553.t1	scaffold_24:42316434-42316923
			PH02Gene41822.t1	Phy.ed_41822.t1	scaffold_17:97028317-97032333
			PH02Gene41936.t1	Phy.ed_41936.t1	scaffold_17:46764077-46768855
			PH02Gene42216.t1	Phy.ed_42216.t1	scaffold_3:37321343-37323405
			PH02Gene42818.t3	Phy.ed_42818.t3	scaffold_16:107090518-107092454
			PH02Gene43032.t1	Phy.ed_43032.t1	scaffold_13:19360682-19370459
			PH02Gene43362.t1	Phy.ed_43362.t1	scaffold_16:43594928-43602090
			PH02Gene43751.t2	Phy.ed_43751.t2	scaffold_12:16924448-16931449
			PH02Gene43974.t1	Phy.ed_43974.t1	scaffold_3:40457604-40462094
			PH02Gene44421.t1	Phy.ed_44421.t1	scaffold_16:33228042-33231328
			PH02Gene44454.t2	Phy.ed_44454.t2	scaffold_8:61435001-61441455
			PH02Gene44574.t1	Phy.ed_44574.t1	scaffold_11:6176921-6178440
			PH02Gene44830.t1	Phy.ed_44830.t1	scaffold_7:28991416-28996939
			PH02Gene45188.t1	Phy.ed_45188.t1	scaffold_15:44658421-44662961
			PH02Gene45256.t1	Phy.ed_45256.t1	scaffold_13:2856081-2861579
			PH02Gene45429.t1	Phy.ed_45429.t1	scaffold_4:5028260-5031371
			PH02Gene45713.t1	Phy.ed_45713.t1	scaffold_21:92472160-92480232
			PH02Gene46288.t1	Phy.ed_46288.t1	scaffold_5:50235081-50236615
			PH02Gene46541.t1	Phy.ed_46541.t1	scaffold_6:38824728-38826081
			PH02Gene46542.t1	Phy.ed_46542.t1	scaffold_6:38831906-38833954
			PH02Gene47106.t1	Phy.ed_47106.t1	scaffold_22:49207906-49217812
			PH02Gene47757.t2	Phy.ed_47757.t2	scaffold_20:286748-288081
			PH02Gene49718.t1	Phy.ed_49718.t1	scaffold_10:3303394-3307274
			PH02Gene49732.t1	Phy.ed_49732.t1	scaffold_35:77053-79925
			PH02Gene49751.t1	Phy.ed_49751.t1	scaffold_14:64405655-64411300
			PH02Gene51031.t1	Phy.ed_51031.t1	scaffold_10029:1-4867
Populus trichocarpa	phytozome_v10_v10	92	Potri.001G004900.v4.1	Po.tr_001G004900.1	Chr01:325236-326487
			Potri.001G020200.v4.1	Po.tr_001G020200.1	Chr01:1548369-1551273
			Potri.001G029800.v4.1	Po.tr_001G029800.1	Chr01:2233610-2243305
			Potri.001G077900.v4.1	Po.tr_001G077900.1	Chr01:5854387-5858834
			Potri.001G136000.v4.1	Po.tr_001G136000.1	Chr01:11077504-11084781
			Potri.001G220700.v4.1	Po.tr_001G220700.1	Chr01:23024426-23028114
			Potri.001G371300.v4.1	Po.tr_001G371300.1	Chr01:38897315-38898334
			Potri.001G374200.v4.1	Po.tr_001G374200.1	Chr01:39233966-39236668
			Potri.002G018400.v4.1	Po.tr_002G018400.1	Chr02:1105969-1107842
			Potri.002G031900.v4.1	Po.tr_002G031900.1	Chr02:2094076-2094546
			Potri.002G045800.v4.1	Po.tr_002G045800.1	Chr02:2967799-2971281
			Potri.002G067400.v4.1	Po.tr_002G067400.1	Chr02:4652734-4658248
			Potri.002G069500.v4.1	Po.tr_002G069500.1	Chr02:4834067-4839240
			Potri.002G090700.v4.1	Po.tr_002G090700.1	Chr02:6559689-6565212
			Potri.002G090800.v4.1	Po.tr_002G090800.1	Chr02:6574852-6577223
			Potri.002G115900.v4.1	Po.tr_002G115900.1	Chr02:8810052-8811140
			Potri.002G125400.v4.1	Po.tr_002G125400.1	Chr02:9544118-9548659
			Potri.002G167100.v4.1	Po.tr_002G167100.1	Chr02:12789013-12794100
			Potri.002G196200.v4.1	Po.tr_002G196200.1	Chr02:15895088-15895522
			Potri.003G014800.v4.1	Po.tr_003G014800.2	Chr03:1648988-1653421
			Potri.003G097600.v4.1	Po.tr_003G097600.1	Chr03:12333973-12340914
			Potri.003G194600.v4.1	Po.tr_003G194600.1	Chr03:19713935-19722520
			Potri.003G204400.v4.1	Po.tr_003G204400.1	Chr03:20335512-20337076
			Potri.003G220000.v4.1	Po.tr_003G220000.1	Chr03:21438411-21439947
			Potri.004G111100.v4.1	Po.tr_004G111100.1	Chr04:10145689-10147091
			Potri.004G140600.v4.1	Po.tr_004G140600.1	Chr04:16298703-16303197
			Potri.004G158200.v4.1	Po.tr_004G158200.1	Chr04:17902234-17902701
			Potri.004G163800.v4.1	Po.tr_004G163800.1	Chr04:18351988-18355396
			Potri.004G175200.v4.1	Po.tr_004G175200.1	Chr04:19052437-19055089
			Potri.004G203400.v4.1	Po.tr_004G203400.1	Chr04:21238459-21245877
			Potri.004G219100.v4.1	Po.tr_004G219100.1	Chr04:22485242-22492435
			Potri.005G053200.v4.1	Po.tr_005G053200.1	Chr05:3361402-3366494
			Potri.005G082000.v4.1	Po.tr_005G082000.1	Chr05:5589981-5595707
			Potri.005G119300.v4.1	Po.tr_005G119300.1	Chr05:8767406-8768216
			Potri.005G126000.v4.1	Po.tr_005G126000.1	Chr05:9401535-9407482
			Potri.005G170500.v4.1	Po.tr_005G170500.1	Chr05:17463364-17468568
			Potri.005G190700.v4.1	Po.tr_005G190700.1	Chr05:19816565-19820732
			Potri.005G192900.v4.1	Po.tr_005G192900.1	Chr05:20045793-20051384
			Potri.005G217500.v4.1	Po.tr_005G217500.1	Chr05:22056715-22060328
			Potri.005G231300.v4.1	Po.tr_005G231300.1	Chr05:23060167-23060634
			Potri.005G243400.v4.1	Po.tr_005G243400.1	Chr05:23934128-23936225
			Potri.005G257900.v4.1	Po.tr_005G257900.2	Chr05:24822918-24825410
			Potri.006G025800.v4.1	Po.tr_006G025800.1	Chr06:1696079-1698660
			Potri.006G034500.v4.1	Po.tr_006G034500.1	Chr06:2180664-2183988
			Potri.006G039000.v4.1	Po.tr_006G039000.1	Chr06:2584539-2591292
			Potri.006G058800.v4.1	Po.tr_006G058800.1	Chr06:4137495-4143624
			Potri.006G083000.v4.1	Po.tr_006G083000.1	Chr06:6159250-6163605
			Potri.006G114600.v4.1	Po.tr_006G114600.1	Chr06:8895069-8898507
			Potri.006G251800.v4.1	Po.tr_006G251800.1	Chr06:25048039-25050664
			Potri.006G277800.v4.1	Po.tr_006G277800.1	Chr06:26854325-26856846
			Potri.007G006900.v4.1	Po.tr_007G006900.1	Chr07:472096-473466
			Potri.007G019900.v4.1	Po.tr_007G019900.1	Chr07:1519414-1520790
			Potri.007G029400.v4.1	Po.tr_007G029400.1	Chr07:2236913-2243041
			Potri.007G085700.v4.1	Po.tr_007G085700.1	Chr07:11022839-11028473
			Potri.007G130800.v4.1	Po.tr_007G130800.1	Chr07:14462351-14467019
			Potri.008G010800.v4.1	Po.tr_008G010800.1	Chr08:535496-538989
			Potri.008G018400.v4.1	Po.tr_008G018400.1	Chr08:920007-924679
			Potri.008G106700.v4.1	Po.tr_008G106700.1	Chr08:6734619-6735507
			Potri.008G113400.v4.1	Po.tr_008G113400.1	Chr08:7221561-7222341
			Potri.008G118300.v4.1	Po.tr_008G118300.1	Chr08:7590365-7595370
			Potri.009G018500.v4.1	Po.tr_009G018500.1	Chr09:3071853-3075241
			Potri.009G075000.v4.1	Po.tr_009G075000.1	Chr09:7296213-7298998
			Potri.009G101200.v4.1	Po.tr_009G101200.1	Chr09:8946196-8950757
			Potri.009G119700.v4.1	Po.tr_009G119700.1	Chr09:10043558-10045093
			Potri.009G125400.v4.1	Po.tr_009G125400.1	Chr09:10425838-10430474
			Potri.009G134900.v4.1	Po.tr_009G134900.1	Chr09:10921745-10925487
			Potri.009G164300.v4.1	Po.tr_009G164300.1	Chr09:12605786-12614049
			Potri.009G164500.v4.1	Po.tr_009G164500.1	Chr09:12628674-12632116
			Potri.010G004200.v4.1	Po.tr_010G004200.1	Chr10:391292-394469
			Potri.010G135200.v4.1	Po.tr_010G135200.1	Chr10:15064524-15066196
			Potri.010G142900.v4.1	Po.tr_010G142900.1	Chr10:15576441-15577363
			Potri.010G248100.v4.1	Po.tr_010G248100.1	Chr10:22226740-22229990
			Potri.010G248300.v4.1	Po.tr_010G248300.1	Chr10:22237996-22241810
			Potri.013G040700.v4.1	Po.tr_013G040700.1	Chr13:2781611-2786229
			Potri.013G091400.v4.1	Po.tr_013G091400.1	Chr13:9363883-9367788
			Potri.013G124400.v4.1	Po.tr_013G124400.1	Chr13:13271044-13274942
			Potri.013G156900.v4.1	Po.tr_013G156900.1	Chr13:15184297-15187504
			Potri.014G007100.v4.1	Po.tr_014G007100.1	Chr14:587203-588180
			Potri.014G013400.v4.1	Po.tr_014G013400.1	Chr14:779309-780595
			Potri.014G028200.v4.1	Po.tr_014G028200.1	Chr14:1767757-1771532
			Potri.014G094200.v4.1	Po.tr_014G120800.1	Chr14:6114809-6120719
			Potri.014G120800.v4.1	Po.tr_015G047700.1	Chr14:8107810-8108229
			Potri.015G047700.v4.1	Po.tr_016G024000.1	Chr15:4809887-4810596
			Potri.016G024000.v4.1	Po.tr_016G032400.1	Chr16:1344175-1346564
			Potri.016G032400.v4.1	Po.tr_016G036500.1	Chr16:1820254-1823531
			Potri.016G036500.v4.1	Po.tr_016G049200.1	Chr16:2167167-2172827
			Potri.016G049200.v4.1	Po.tr_016G121700.1	Chr16:3194481-3200694
			Potri.017G027400.v4.1	Po.tr_017G027400.1	Chr17:1789823-1795108
			Potri.017G106700.v4.1	Po.tr_017G106700.1	Chr17:11597789-11598370
			Potri.018G029500.v4.1	Po.tr_018G029500.1	Chr18:2186784-2189098
			Potri.019G091900.v4.1	Po.tr_019G091900.1	Chr19:12969861-12973669
			Potri.019G130000.v4.1	Po.tr_019G130000.1	Chr19:15274565-15277856
Setaria italica	phytozome_v10_v10	92	Seita.1G019600.1.v2.2	Se.it_1G019600.1	scaffold_1:1679857-1681805
			Seita.1G043800.1.v2.2	Se.it_1G043800.1	scaffold_1:4310934-4314035
			Seita.1G050400.1.v2.2	Se.it_1G050400.1	scaffold_1:4857268-4863432
			Seita.1G052000.1.v2.2	Se.it_1G052000.1	scaffold_1:5005302-5008428
			Seita.1G054600.1.v2.2	Se.it_1G054600.1	scaffold_1:5311182-5311658
			Seita.1G068600.1.v2.2	Se.it_1G068600.1	scaffold_1:6342090-6345357
			Seita.1G096900.1.v2.2	Se.it_1G096900.1	scaffold_1:8483870-8486712
			Seita.1G101000.1.v2.2	Se.it_1G101000.1	scaffold_1:8782668-8786989
			Seita.1G184600.1.v2.2	Se.it_1G184600.1	scaffold_1:26539082-26543322
			Seita.1G304600.1.v2.2	Se.it_1G304600.1	scaffold_1:36896640-36897899
			Seita.1G331600.1.v2.2	Se.it_1G331600.1	scaffold_1:39057513-39062085
			Seita.2G023400.1.v2.2	Se.it_2G023400.1	scaffold_2:1879806-1880887
			Seita.2G057600.1.v2.2	Se.it_2G057600.1	scaffold_2:4745737-4748782
			Seita.2G081300.1.v2.2	Se.it_2G081300.1	scaffold_2:7037588-7042196
			Seita.2G163200.1.v2.2	Se.it_2G163200.1	scaffold_2:24025935-24036432
			Seita.2G169700.1.v2.2	Se.it_2G169700.1	scaffold_2:25297451-25298967
			Seita.2G229500.1.v2.2	Se.it_2G229500.1	scaffold_2:33169291-33172574
			Seita.2G241300.1.v2.2	Se.it_2G241300.1	scaffold_2:34573973-34574518
			Seita.2G253800.1.v2.2	Se.it_2G253800.1	scaffold_2:35632619-35641392
			Seita.2G274100.1.v2.2	Se.it_2G274100.1	scaffold_2:37344972-37349253
			Seita.2G278200.1.v2.2	Se.it_2G278200.1	scaffold_2:37624987-37628038
			Seita.2G291300.1.v2.2	Se.it_2G291300.1	scaffold_2:38684244-38685647
			Seita.2G411200.1.v2.2	Se.it_2G411200.1	scaffold_2:46950905-46953651
			Seita.2G426400.1.v2.2	Se.it_2G426400.1	scaffold_2:47864190-47867761
			Seita.2G432800.1.v2.2	Se.it_2G432800.1	scaffold_2:48343501-48348553
			Seita.2G438700.1.v2.2	Se.it_2G438700.1	scaffold_2:48801475-48805130
			Seita.2G439900.1.v2.2	Se.it_2G439900.1	scaffold_2:48858442-48861120
			Seita.3G050300.1.v2.2	Se.it_3G050300.1	scaffold_3:3146176-3147949
			Seita.3G090500.1.v2.2	Se.it_3G090500.1	scaffold_3:5860254-5865631
			Seita.3G140700.1.v2.2	Se.it_3G140700.1	scaffold_3:9871763-9876458
			Seita.3G193300.1.v2.2	Se.it_3G193300.1	scaffold_3:14670381-14674107
			Seita.3G195300.1.v2.2	Se.it_3G195300.1	scaffold_3:14849830-14852825
			Seita.3G198400.1.v2.2	Se.it_3G198400.1	scaffold_3:15026888-15029504
			Seita.3G224800.1.v2.2	Se.it_3G224800.1	scaffold_3:18526915-18532425
			Seita.3G228000.1.v2.2	Se.it_3G228000.1	scaffold_3:18826748-18830380
			Seita.3G230700.1.v2.2	Se.it_3G230700.1	scaffold_3:19115625-19117164
			Seita.3G242900.1.v2.2	Se.it_3G242900.1	scaffold_3:20717696-20721217
			Seita.3G335400.1.v2.2	Se.it_3G335400.1	scaffold_3:42857992-42859587
			Seita.3G379700.1.v2.2	Se.it_3G379700.1	scaffold_3:48207088-48213678
			Seita.3G403600.1.v2.2	Se.it_3G403600.1	scaffold_3:50280781-50281679
			Seita.4G082000.1.v2.2	Se.it_4G082000.1	scaffold_4:6541498-6546714
			Seita.4G118000.1.v2.2	Se.it_4G118000.1	scaffold_4:11744010-11747108
			Seita.4G122900.1.v2.2	Se.it_4G122900.1	scaffold_4:12607559-12609086
			Seita.4G187300.1.v2.2	Se.it_4G187300.1	scaffold_4:30527712-30530212
			Seita.4G199100.1.v2.2	Se.it_4G199100.1	scaffold_4:31794620-31800294
			Seita.4G208300.1.v2.2	Se.it_4G208300.1	scaffold_4:32588251-32588787
			Seita.4G212900.1.v2.2	Se.it_4G212900.1	scaffold_4:33015635-33017727
			Seita.4G215800.1.v2.2	Se.it_4G215800.1	scaffold_4:33420135-33426940
			Seita.4G224000.1.v2.2	Se.it_4G224000.1	scaffold_4:34437477-34440558
			Seita.4G281600.1.v2.2	Se.it_4G281600.1	scaffold_4:39635912-39641347
			Seita.4G282900.1.v2.2	Se.it_4G282900.1	scaffold_4:39706119-39709208
			Seita.5G038900.1.v2.2	Se.it_5G038900.1	scaffold_5:3576617-3581753
			Seita.5G122900.1.v2.2	Se.it_5G122900.1	scaffold_5:10278146-10280765
			Seita.5G148300.1.v2.2	Se.it_5G148300.1	scaffold_5:13207622-13209756
			Seita.5G191600.1.v2.2	Se.it_5G191600.1	scaffold_5:24608866-24611908
			Seita.5G251200.1.v2.2	Se.it_5G251200.1	scaffold_5:31392726-31397211
			Seita.5G322800.1.v2.2	Se.it_5G322800.1	scaffold_5:37234610-37237756
			Seita.5G350800.1.v2.2	Se.it_5G350800.1	scaffold_5:39302338-39304104
			Seita.5G353800.1.v2.2	Se.it_5G353800.1	scaffold_5:39537137-39542691
			Seita.5G356200.1.v2.2	Se.it_5G356200.1	scaffold_5:39683513-39687337
			Seita.5G389300.1.v2.2	Se.it_5G389300.1	scaffold_5:42022586-42028923
			Seita.5G389500.1.v2.2	Se.it_5G389500.1	scaffold_5:42034533-42042091
			Seita.5G393800.1.v2.2	Se.it_5G393800.1	scaffold_5:42311206-42314981
			Seita.6G030200.1.v2.2	Se.it_6G030200.1	scaffold_6:2198999-2202496
			Seita.6G044300.1.v2.2	Se.it_6G044300.1	scaffold_6:3421866-3424738
			Seita.6G123200.1.v2.2	Se.it_6G123200.1	scaffold_6:21076303-21078070
			Seita.6G180900.1.v2.2	Se.it_6G180900.1	scaffold_6:30497759-30503078
			Seita.6G190600.1.v2.2	Se.it_6G190600.1	scaffold_6:31421922-31423072
			Seita.6G231100.1.v2.2	Se.it_6G231100.1	scaffold_6:34378522-34381188
			Seita.6G232500.1.v2.2	Se.it_6G232500.1	scaffold_6:34473859-34479316
			Seita.6G240100.1.v2.2	Se.it_6G240100.1	scaffold_6:35058043-35059830
			Seita.7G151800.1.v2.2	Se.it_7G151800.1	scaffold_7:23815847-23819819
			Seita.7G255800.1.v2.2	Se.it_7G255800.1	scaffold_7:31096795-31105292
			Seita.7G277000.1.v2.2	Se.it_7G277000.1	scaffold_7:32666092-32670292
			Seita.7G294400.1.v2.2	Se.it_7G294400.1	scaffold_7:33666429-33670527
			Seita.7G299100.1.v2.2	Se.it_7G299100.1	scaffold_7:34001487-34002276
			Seita.8G034600.1.v2.2	Se.it_8G034600.1	scaffold_8:2239854-2245656
			Seita.8G036300.1.v2.2	Se.it_8G036300.1	scaffold_8:2350931-2353396
			Seita.8G042500.1.v2.2	Se.it_8G042500.1	scaffold_8:3317852-3321962
			Seita.8G094700.1.v2.2	Se.it_8G094700.1	scaffold_8:12073276-12077522
			Seita.9G043000.1.v2.2	Se.it_9G043000.1	scaffold_9:2420394-2422861
			Seita.9G055600.1.v2.2	Se.it_9G055600.1	scaffold_9:3210530-3214946
			Seita.9G059700.1.v2.2	Se.it_9G059700.1	scaffold_9:3446215-3449658
			Seita.9G075300.1.v2.2	Se.it_9G075300.1	scaffold_9:4442320-4442940
			Seita.9G141500.1.v2.2	Se.it_9G141500.1	scaffold_9:9034645-9035166
			Seita.9G345200.1.v2.2	Se.it_9G345200.1	scaffold_9:40544958-40547741
			Seita.9G412700.1.v2.2	Se.it_9G412700.1	scaffold_9:47061497-47066036
			Seita.9G421000.1.v2.2	Se.it_9G421000.1	scaffold_9:47740326-47744531
			Seita.9G424200.1.v2.2	Se.it_9G424200.1	scaffold_9:47985063-47991234
			Seita.9G430300.1.v2.2	Se.it_9G430300.1	scaffold_9:48442410-48442913
			Seita.9G474400.1.v2.2	Se.it_9G474400.1	scaffold_9:51596635-51605436
			Seita.9G557500.1.v2.2	Se.it_9G557500.1	scaffold_9:57320808-57323929
Sorghum bicolor	phytozome_v10_v10	96	Sobic.001G044300.10.v3.2	So.bi_001G044300.10	Chr01:3302606-3305293
			Sobic.001G056700.1.v3.2	So.bi_001G056700.1	Chr01:4275459-4279430
			Sobic.001G139200.2.v3.2	So.bi_001G139200.2	Chr01:11059218-11059684
			Sobic.001G243800.1.v3.2	So.bi_001G243800.1	Chr01:25331187-25332625
			Sobic.001G316900.2.v3.2	So.bi_001G316900.2	Chr01:60523740-60525986
			Sobic.001G380700.1.v3.2	So.bi_001G380700.1	Chr01:66872236-66876736
			Sobic.001G388300.1.v3.2	So.bi_001G388300.1	Chr01:67536978-67540494
			Sobic.001G390800.5.v3.2	So.bi_001G390800.5	Chr01:67724767-67732814
			Sobic.001G396400.1.v3.2	So.bi_001G396400.1	Chr01:68195736-68196266
			Sobic.001G441400.2.v3.2	So.bi_001G441400.2	Chr01:71917162-71927876
			Sobic.001G522500.1.v3.2	So.bi_001G522500.1	Chr01:78740772-78743475
			Sobic.002G021300.1.v3.2	So.bi_002G021300.1	Chr02:1972122-1972933
			Sobic.002G054800.2.v3.2	So.bi_002G054800.2	Chr02:5243140-5247362
			Sobic.002G055000.1.v3.2	So.bi_002G055000.1	Chr02:5254989-5257807
			Sobic.002G076100.1.v3.2	So.bi_002G076100.1	Chr02:7899325-7904260
			Sobic.002G153100.1.v3.2	So.bi_002G153100.1	Chr02:45762133-45770208
			Sobic.002G162800.1.v3.2	So.bi_002G162800.1	Chr02:50521476-50522909
			Sobic.002G225100.1.v3.2	So.bi_002G225100.1	Chr02:61692847-61698582
			Sobic.002G235500.1.v3.2	So.bi_002G235500.1	Chr02:62630802-62631362
			Sobic.002G247300.1.v3.2	So.bi_002G247300.1	Chr02:63528682-63539526
			Sobic.002G264100.1.v3.2	So.bi_002G264100.1	Chr02:64872199-64876724
			Sobic.002G267700.1.v3.2	So.bi_002G267700.1	Chr02:65199175-65203328
			Sobic.002G280800.1.v3.2	So.bi_002G280800.1	Chr02:66203768-66205133
			Sobic.002G395600.1.v3.2	So.bi_002G395600.1	Chr02:74774071-74776761
			Sobic.002G418100.1.v3.2	So.bi_002G418100.1	Chr02:76589058-76595423
			Sobic.002G424000.1.v3.2	So.bi_002G424000.1	Chr02:77105916-77111030
			Sobic.002G425600.1.v3.2	So.bi_002G425600.1	Chr02:77204164-77207098
			Sobic.003G021800.2.v3.2	So.bi_003G021800.2	Chr03:1869800-1871472
			Sobic.003G049400.1.v3.2	So.bi_003G049400.1	Chr03:4517187-4518653
			Sobic.003G050500.1.v3.2	So.bi_003G050500.1	Chr03:4593264-4594236
			Sobic.003G081000.1.v3.2	So.bi_003G081000.1	Chr03:6962855-6973141
			Sobic.003G183000.1.v3.2	So.bi_003G183000.1	Chr03:48473342-48476596
			Sobic.003G244100.1.v3.2	So.bi_003G244100.1	Chr03:58330868-58336399
			Sobic.003G300100.1.v3.2	So.bi_003G300100.1	Chr03:63114217-63117744
			Sobic.003G327000.2.v3.2	So.bi_003G327000.2	Chr03:65278175-65282100
			Sobic.003G329500.1.v3.2	So.bi_003G329500.1	Chr03:65465408-65471285
			Sobic.003G332200.1.v3.2	So.bi_003G332200.1	Chr03:65660270-65665228
			Sobic.003G363400.1.v3.2	So.bi_003G363400.1	Chr03:68089024-68096305
			Sobic.003G363600.1.v3.2	So.bi_003G363600.1	Chr03:68107465-68115976
			Sobic.003G368300.1.v3.2	So.bi_003G368300.1	Chr03:68401519-68405380
			Sobic.004G001100.1.v3.2	So.bi_004G001100.1	Chr04:99266-100268
			Sobic.004G026700.1.v3.2	So.bi_004G026700.1	Chr04:2138279-2142736
			Sobic.004G031100.1.v3.2	So.bi_004G031100.1	Chr04:2492697-2493212
			Sobic.004G059900.1.v3.2	So.bi_004G059900.1	Chr04:4803664-4806909
			Sobic.004G074700.1.v3.2	So.bi_004G074700.1	Chr04:6048239-6049112
			Sobic.004G077500.1.v3.2	So.bi_004G077500.1	Chr04:6389608-6393140
			Sobic.004G078800.1.v3.2	So.bi_004G078800.1	Chr04:6496341-6505629
			Sobic.004G085600.1.v3.2	So.bi_004G085600.1	Chr04:7109192-7112150
			Sobic.004G107900.1.v3.2	So.bi_004G107900.1	Chr04:10369749-10372035
			Sobic.004G168800.1.v3.2	So.bi_004G168800.1	Chr04:51959556-51964243
			Sobic.004G200866.1.v3.2	So.bi_004G200866.1	Chr04:55227705-55230734
			Sobic.004G252600.1.v3.2	So.bi_004G252600.1	Chr04:59862689-59863198
			Sobic.004G309600.1.v3.2	So.bi_004G309600.1	Chr04:64665419-64669547
			Sobic.004G359200.1.v3.2	So.bi_004G359200.1	Chr04:68582550-68586475
			Sobic.005G038700.1.v3.2	So.bi_005G038700.1	Chr05:3538193-3544684
			Sobic.005G041100.1.v3.2	So.bi_005G041100.1	Chr05:3769817-3772340
			Sobic.005G046100.1.v3.2	So.bi_005G046100.1	Chr05:4372072-4376291
			Sobic.005G100600.1.v3.2	So.bi_005G100600.1	Chr05:16802565-16807087
			Sobic.006G133700.1.v3.2	So.bi_006G133700.1	Chr06:49707514-49712306
			Sobic.006G190800.1.v3.2	So.bi_006G190800.1	Chr06:54515866-54518451
			Sobic.006G233500.1.v3.2	So.bi_006G233500.1	Chr06:57541249-57549388
			Sobic.007G061100.2.v3.2	So.bi_007G061100.2	Chr07:6413341-6427344
			Sobic.007G109900.1.v3.2	So.bi_007G109900.1	Chr07:39760648-39762978
			Sobic.007G155900.2.v3.2	So.bi_007G155900.2	Chr07:58990694-58996047
			Sobic.007G176700.2.v3.2	So.bi_007G176700.2	Chr07:61038806-61039901
			Sobic.007G182500.2.v3.2	So.bi_007G182500.2	Chr07:61570896-61576349
			Sobic.007G184800.1.v3.2	So.bi_007G184800.1	Chr07:61809182-61813163
			Sobic.007G224400.1.v3.2	So.bi_007G224400.1	Chr07:65210533-65211228
			Sobic.008G037900.2.v3.2	So.bi_008G037900.2	Chr08:3557721-3568195
			Sobic.008G040600.1.v3.2	So.bi_008G040600.1	Chr08:3908362-3909816
			Sobic.008G043900.2.v3.2	So.bi_008G043900.2	Chr08:4302105-4303317
			Sobic.008G046600.1.v3.2	So.bi_008G046600.1	Chr08:4586749-4590459
			Sobic.008G067900.1.v3.2	So.bi_008G067900.1	Chr08:7791893-7795999
			Sobic.008G083200.1.v3.2	So.bi_008G083200.1	Chr08:15834365-15839697
			Sobic.008G129300.1.v3.2	So.bi_008G129300.1	Chr08:55531245-55532919
			Sobic.008G157100.2.v3.2	So.bi_008G157100.2	Chr08:58967358-58972586
			Sobic.008G187500.1.v3.2	So.bi_008G187500.1	Chr08:62206984-62207628
			Sobic.009G030100.1.v3.2	So.bi_009G030100.1	Chr09:2684889-2686350
			Sobic.009G137100.1.v3.2	So.bi_009G137100.1	Chr09:49380862-49384358
			Sobic.009G152100.1.v3.2	So.bi_009G152100.1	Chr09:50839684-50842675
			Sobic.009G155050.1.v3.2	So.bi_009G155050.1	Chr09:51158262-51167206
			Sobic.009G178800.1.v3.2	So.bi_009G178800.1	Chr09:53350284-53353445
			Sobic.009G180700.1.v3.2	So.bi_009G180700.1	Chr09:53491551-53494415
			Sobic.009G182800.2.v3.2	So.bi_009G182800.2	Chr09:53632420-53636146
			Sobic.009G237600.1.v3.2	So.bi_009G237600.1	Chr09:57581046-57585953
			Sobic.010G081800.1.v3.2	So.bi_010G081800.1	Chr10:6998322-7004277
			Sobic.010G110100.1.v3.2	So.bi_010G110100.1	Chr10:11004657-11007712
			Sobic.010G116200.1.v3.2	So.bi_010G116200.1	Chr10:12621641-12623901
			Sobic.010G183600.2.v3.2	So.bi_010G183600.2	Chr10:52317082-52320675
			Sobic.010G192432.1.v3.2	So.bi_010G192432.1	Chr10:53454267-53458144
			Sobic.010G194900.2.v3.2	So.bi_010G194900.2	Chr10:53796883-53799591
			Sobic.010G199000.1.v3.2	So.bi_010G199000.1	Chr10:54227450-54228046
			Sobic.010G207600.1.v3.2	So.bi_010G207600.1	Chr10:55049781-55055477
			Sobic.010G218500.1.v3.2	So.bi_010G218500.1	Chr10:56122217-56126053
			Sobic.010G267500.1.v3.2	So.bi_010G267500.1	Chr10:60224593-60228876
			Sobic.010G269000.1.v3.2	So.bi_010G269000.1	Chr10:60342748-60346389
