# Supplementary material for: Genome-Wide Identification and Expression Analysis of FD Gene Family in Bamboos
Source: Int J Mol Sci. 2024 Dec 5;25(23):13062. doi: 10.3390/ijms252313062 (PMC11641677; doi:10.3390/ijms252313062)
Supplement: Supplementary file 1 [file ijms-25-13062-s001.zip › Supplementary files-revision/Table S2.xlsx]

## Sheet: Sheet1
Table S2 The consensus sequence for motif A to J and bZIP domain
motif	consensus sequence
bZIP	NRESAxRSRARK(R/Q)AYxxELExEVxxLxxENxxL
A	QLS(L/M/V)S(G/S)C
B	(L/G)QRxx(S/T)AP
C	SS(F/L)FS(I/L/V)S
D	S(S/A/T)S (S/A/T)xxPx(L/Q)S(L/V)SV(G/A)
E	(A/S)(N/S)(Y/F)xxxYQMA
F	(T/A)L(Q/R)DDDP(A/S)TPVSLAG(F/I)
G	D(M/I)WANS(A/V)SPxFIST(A/Q)LSLNS(S/R)xxSP
H	APLDx(A/G)x(A/P)RRxLE(R/D)EMCLGxxAAxxWAGA
I	L(Y/R)Rx(D/E)L(Q/H)
J	(L/P)P(L/P)PPTALSxL(S/N)(S/F)TLE
7. Abe, M.; Kobayashi, Y.; Yamamoto, S.; Daimon, Y.; Yamaguchi, A.; Ikeda, Y.; Ichinoki, H.; Notaguchi, M.; Goto, K.; Araki, T. FD, a bZIP protein mediating signals from the floral pathway integrator FT at the shoot apex. Science 2005, 309, 1052-1056, doi:10.1126/science.1115983.
9. Romera-Branchat, M.; Severing, E.; Pocard, C.; Ohr, H.; Vincent, C.; Née, G.; Martinez-Gallegos, R.; Jang, S.; Andrés, F.; Madrigal, P.; Coupland, G. Functional divergence of the Arabidopsis florigen-interacting bZIP transcription factors FD and FDP. Cell Rep 2020, 31, 107717, doi:10.1016/j.celrep.2020.107717.
10. Tsuji, H.; Nakamura, H.; Taoka, K.; Shimamoto, K. Functional diversification of FD transcription factors in rice, components of florigen activation complexes. Plant Cell Physiol 2013, 54, 385-397, doi:10.1093/pcp/pct005.
