# Supplementary material for: Genome-Wide Identification and Expression Analysis of FD Gene Family in Bamboos
Source: Int J Mol Sci. 2024 Dec 5;25(23):13062. doi: 10.3390/ijms252313062 (PMC11641677; doi:10.3390/ijms252313062)
Supplement: Supplementary file 1 [file ijms-25-13062-s001.zip › Supplementary files-revision/Table S3.xlsx]

## Sheet: Sheet1
Table S3 Sequences of qPCR primers.
qPCR	primer	Amplicon length/bp
PheTLF1-F	TGGCATCTCTCAGCACATTCC	178
PheTLF1-R	TGCACAATGGATGGGTCAGA
Phy.ed_05093.t1-F	GACGAGGAGGACATGTGGGC	124
Phy.ed_05093.t1-R	GATGGACGCGGGAGGAGTTG
Phy.ed_14669.t1-F	GCGTCCTTCTTCTCCTCCGC	297
Phy.ed_14669.t1-R	GCCGCACTGCTCGTACTTGA
Phy.ed_31929.t1-F	TCTCCATCTCCACCCTGCGG	255
Phy.ed_31929.t1-R	CATCCACCAGACGACGAGCC
Phy.ed_24830.t1-F	CTTCTCCATCTCCGCCCTGC	225
Phy.ed_24830.t1-R	TACGCCCTCTTCCTTGCCCT
Phy.ed_24093.t2-F	TACCGCGTCGATTTGCAGCT	203
Phy.ed_24093.t2-R	GACGTCTCCTCGCACTGCTC
Phy.ed_47757.t2-F	GCCGTCCAACTCCAGCTCTG	277
Phy.ed_47757.t2-R	GAGCATCTCGTTCTCCCGCC
Phy.ed_28656.t3-F	CTACAGCAGTACCCGCAGCC	244
Phy.ed_28656.t3-R	CCTCCAGCCGCGAGATCTTG
