# Supplementary material for: Genome-Wide Identification and Expression Analysis of FD Gene Family in Bamboos
Source: Int J Mol Sci. 2024 Dec 5;25(23):13062. doi: 10.3390/ijms252313062 (PMC11641677; doi:10.3390/ijms252313062)
Supplement: Supplementary file 1 [file ijms-25-13062-s001.zip › Supplementary files-revision/Table S4.xlsx]

## Sheet: Sheet1
Table S4 Sequences of overexpression primers
Overexpression lines	primer
Phy.ed_05093.t1-F	GGATCCATGGCCATGGAGGACGAG
Phy.ed_05093.t1-R	GGATCCTCAGAATGGCGCCTCAGAATG
Phy.ed_14669.t1-F	GGATCCATGGGCTGCGCCG
Phy.ed_14669.t1-R	GGATCCCTAGCCGCTGGCTAG
Phy.ed_31929.t1-F	GGATCCATGGCCAACTACCACC
Phy.ed_31929.t1-R	GGATCCTCATCCTCTTTCATCCTC
Phy.ed_24093.t2-F	GGATCCATGGAGAAAGCAGATGATG
Phy.ed_24093.t2-R	GGATCCTCACCACAGGTATCACC
